# Supplementary material for: An amino acid metabolism-based seventeen-gene signature correlates with the clinical outcome and immune features in pancreatic cancer
Source: Front Genet. 2023 Jun 2;14:1084275. doi: 10.3389/fgene.2023.1084275 (PMC10272610; doi:10.3389/fgene.2023.1084275)
Supplement: Supplementary file 1 [file Table2.XLSX]

## Sheet: TableS2
genes	coefficient
NAT8L	0.0976098
SLC1A4	-0.365115
SFXN5	-0.39389
LRRC8E	0.11838
KYNU	0.198838
TRPV1	-0.0257765
KCNJ10	-0.141888
UPB1	-0.0669812
FTCD	-0.0590145
SLC43A2	-0.144998
HPDL	0.213014
SLC38A10	-0.0743831
LDHA	0.304007
GLS2	0.0853373
ACCS	-0.156117
SLC38A5	-0.0532326
BCAT1	0.192943
