# Supplementary material for: An amino acid metabolism-based seventeen-gene signature correlates with the clinical outcome and immune features in pancreatic cancer
Source: Front Genet. 2023 Jun 2;14:1084275. doi: 10.3389/fgene.2023.1084275 (PMC10272610; doi:10.3389/fgene.2023.1084275)
Supplement: Supplementary file 2 [file Table3.XLSX]

## Sheet: forestplot
Hugo_Symbol	high	low	pval	or	ci.up	ci.low	adjPval
KRAS	69	41	3.63e-05	4.27247	9.25946	2.048	0.000979102
TP53	62	41	0.00259675	2.67911	5.42281	1.34874	0.0350561
ATM	1	6	0.0608451	0.152217	1.29814	0.0032454	0.328564
CACNA1B	1	6	0.0608451	0.152217	1.29814	0.0032454	0.328564
PCDHB7	1	6	0.0608451	0.152217	1.29814	0.0032454	0.328564
CDKN2A	22	12	0.0848423	2.02845	4.89062	0.877449	0.338772
APBA2	1	5	0.112924	0.184938	1.70513	0.00383644	0.338772
MUC17	1	5	0.112924	0.184938	1.70513	0.00383644	0.338772
SYNE1	1	5	0.112924	0.184938	1.70513	0.00383644	0.338772
RNF43	3	8	0.127086	0.340502	1.48561	0.0561178	0.343133
SCN5A	5	1	0.210689	5.02102	242.054	0.544557	0.394597
USH2A	5	1	0.210689	5.02102	242.054	0.544557	0.394597
MUC16	4	8	0.24221	0.458882	1.79847	0.0970169	0.394597
DNAH11	2	5	0.271459	0.373178	2.36093	0.0345743	0.394597
FLNC	2	5	0.271459	0.373178	2.36093	0.0345743	0.394597
KMT2C	2	5	0.271459	0.373178	2.36093	0.0345743	0.394597
OBSCN	2	5	0.271459	0.373178	2.36093	0.0345743	0.394597
RELN	2	5	0.271459	0.373178	2.36093	0.0345743	0.394597
PCDH15	6	2	0.27768	3.01942	31.4632	0.519734	0.394597
GNAS	3	6	0.323061	0.465491	2.27098	0.0727883	0.436132
SMAD4	21	15	0.350428	1.46226	3.34002	0.653281	0.45055
MLK4	5	2	0.443611	2.48719	26.8483	0.393131	0.544432
HECW2	3	5	0.490628	0.565329	3.01785	0.0849193	0.551956
MYO18B	3	5	0.490628	0.565329	3.01785	0.0849193	0.551956
CSMD2	5	3	0.720164	1.64101	10.925	0.307378	0.747863
FLG	5	3	0.720164	1.64101	10.925	0.307378	0.747863
TTN	13	14	0.834756	0.877675	2.17662	0.351612	0.834756
