# Supplementary material for: An amino acid metabolism-based seventeen-gene signature correlates with the clinical outcome and immune features in pancreatic cancer
Source: Front Genet. 2023 Jun 2;14:1084275. doi: 10.3389/fgene.2023.1084275 (PMC10272610; doi:10.3389/fgene.2023.1084275)
Supplement: Supplementary file 3 [file Table1.XLSX]

## Sheet: Table S1
Expression of amino acid metabolism-related genes
Gene	TCGA-H6-8124-01A-11R-2404-07	TCGA-FB-A7DR-01A-21R-A33R-07	TCGA-HV-A7OP-01A-11R-A33R-07	TCGA-US-A77J-01A-11R-A32O-07	TCGA-IB-AAUV-01A-11R-A38C-07	TCGA-IB-7649-01A-11R-2156-07	TCGA-IB-7646-01A-11R-2156-07	TCGA-3A-A9IH-01A-12R-A39D-07	TCGA-IB-7888-01A-11R-2156-07	TCGA-3E-AAAZ-01A-11R-A38C-07	TCGA-3A-A9I9-01A-11R-A38C-07	TCGA-HZ-8005-01A-11R-2204-07	TCGA-FB-AAPY-01A-11R-A41B-07	TCGA-3A-A9J0-01A-11R-A41B-07	TCGA-IB-AAUT-01A-11R-A37L-07	TCGA-3A-A9IO-01A-11R-A38C-07	TCGA-IB-A5ST-01A-11R-A32O-07	TCGA-HZ-8638-01A-11R-2404-07	TCGA-3A-A9IB-01A-21R-A39D-07	TCGA-LB-A7SX-01A-11R-A33R-07	TCGA-FB-AAQ0-01A-31R-A41B-07	TCGA-2J-AABE-01A-12R-A41B-07	TCGA-3A-A9IJ-01A-11R-A39D-07	TCGA-IB-8127-01A-11R-2404-07	TCGA-HZ-A49H-01A-11R-A26U-07	TCGA-HZ-7922-01A-11R-2156-07	TCGA-FB-AAPQ-01A-11R-A41B-07	TCGA-IB-7891-01A-11R-2204-07	TCGA-HZ-A8P1-01A-11R-A37L-07	TCGA-IB-AAUN-01A-12R-A38C-07	TCGA-H6-A45N-11A-12R-A26U-07	TCGA-HZ-A49I-01A-12R-A26U-07	TCGA-IB-8126-01A-11R-2404-07	TCGA-FB-AAQ6-01A-11R-A41B-07	TCGA-XN-A8T3-01A-11R-A36G-07	TCGA-2J-AABO-01A-21R-A41B-07	TCGA-3A-A9I7-01A-21R-A38C-07	TCGA-2J-AAB4-01A-12R-A41B-07	TCGA-IB-AAUS-01A-12R-A38C-07	TCGA-HV-A5A3-11A-11R-A26U-07	TCGA-FB-AAPP-01A-12R-A41B-07	TCGA-HZ-7920-01A-11R-2204-07	TCGA-3A-A9I5-01A-11R-A38C-07	TCGA-3A-A9IC-01A-11R-A38C-07	TCGA-2J-AAB6-01A-11R-A41B-07	TCGA-HZ-8002-01A-11R-2204-07	TCGA-3A-A9IL-01A-11R-A38C-07	TCGA-XD-AAUG-01A-61R-A41B-07	TCGA-IB-7654-01A-11R-2156-07
ABAT	1.63345	1.24927	0.793677	2.8986	3.25569	3.71478	1.20173	2.06891	8.88668	0.78387	4.07203	1.03182	2.99464	5.45107	2.31962	32.0468	1.3913	1.27229	0.743112	1.84681	1.44539	2.05752	17.3163	2.04769	3.4229	3.00014	2.43632	4.11983	2.26095	2.47558	2.04798	1.72559	6.40624	1.55572	2.3314	3.37574	4.83224	3.28941	1.3566	2.1596	0.424539	16.0779	4.16603	0.674249	1.54766	3.86353	12.5776	9.39234	6.93941
ACE2	0.296856	1.47189	0.0778593	6.95586	1.18829	11.4337	0.283292	0.971344	9.99183	0.223526	1.39615	0.0865781	3.01039	0.0749694	12.9434	1.33303	1.33801	46.9866	0.55719	3.19928	5.66352	0.288787	2.70652	1.63828	6.17895	0.605111	2.16842	1.62166	12.185	1.11936	0.0292122	1.72561	1.69816	2.08919	1.40652	2.98598	45.3886	4.08932	2.01915	0.605854	0.33409	6.47082	2.38131	0.56453	0.585202	3.55825	3.50975	2.72009	2.27831
ADORA1	2.04206	3.73373	0.204221	7.93783	2.70281	10.4115	0.500715	4.73802	6.39135	0.899609	6.17332	1.01166	3.9778	2.57687	18.2786	0.575969	1.85118	4.33403	2.13234	3.04804	1.40329	4.29544	1.07432	2.30203	3.46868	1.46256	4.82324	9.82534	1.33294	4.26923	1.25879	2.74102	7.09831	4.72365	8.68941	3.66923	1.16238	12.5138	4.69725	11.7968	0.0240743	3.59614	5.81856	2.10589	0.752317	11.8012	1.50534	2.40947	2.65156
ADORA2A	0.0622283	0.0568317	0	0.133827	0.121022	0.0626061	0	0.0440722	0.0776149	0.0620124	0.0536555	0.0255995	0.106166	0.0485969	0.163348	0.396697	0.279472	0.0475343	0.0647081	0.117373	0.036911	0.0659506	0.11275	0.0302393	0.0854735	0.0735255	0.0447212	0.0637981	0.0375298	0.0460695	0.417118	0.0878112	0.0581211	0.0512083	0.0889087	0.0904535	0.0873553	0.0592572	0.11121	0.0694622	0	0.0950534	0.0232864	0.0707923	0.0582913	0.0816585	0.26616	0.0923738	0.0147731
AGT	9.4757	32.5649	24.6702	56.7541	12.3608	22.9419	4.29592	6.56289	25.3725	9.88829	9.17728	0.648124	22.7822	10.0505	73.9814	10.0317	25.6804	31.4003	23.7747	8.39651	4.69506	9.33036	9.32527	15.0234	16.8264	19.3697	18.105	26.7155	9.05526	16.4418	0.500598	14.9141	5.07553	34.0022	21.5911	8.41287	2.74191	27.2967	19.3449	36.8042	3.52319	33.6208	398.093	16.8866	26.4472	40.1651	723.215	11.6895	4.12597
APBA1	0.475212	0.629718	0.0859243	0.492918	0.910196	0.686655	1.11893	0.494364	0.767462	0.483937	0.512031	0.380299	0.338244	0.437541	0.802973	1.13327	0.564374	0.39218	0.452838	0.24435	0.174472	0.614567	4.0678	0.77155	0.52929	0.71367	0.177896	0.665787	0.234993	0.426334	0.836175	0.394584	0.428148	0.399858	0.667224	1.01766	0.706242	0.651417	0.49688	0.722765	3.1611	1.0957	0.257309	0.427622	0.489518	0.836134	1.1764	1.04015	0.536511
ARL6IP1	64.977	46.8281	13.4827	40.6789	26.8756	111.642	74.993	65.8692	46.4825	61.0548	65.8708	39.9275	61.084	66.1436	51.7879	29.5197	44.3427	97.655	74.2785	98.0809	143.566	49.3698	32.9886	87.4594	49.4058	58.0107	73.8197	80.6019	137.231	80.8759	32.4102	70.0564	37.5495	67.8002	56.3297	66.3721	50.2462	87.3262	45.3541	49.529	127.876	48.9712	46.5761	109	50.1698	59.2138	17.8366	34.2164	64.5389
ARL6IP5	94.0924	52.7865	33.8279	61.388	68.4882	106.666	101.796	83.6513	85.9407	54.9265	62.8253	61.4722	52.7405	73.2818	81.4003	22.7701	68.6948	93.0383	67.4672	42.1588	35.1532	56.6549	48.6577	87.6612	68.344	63.285	35.4808	85.9086	37.1255	73.0705	86.1061	68.6066	41.5096	31.1262	75.0263	55.2734	54.3467	68.5239	62.2533	102.417	30.9247	79.6719	34.0211	34.7599	82.8318	113.057	41.5417	59.5114	64.9548
ATP1A2	0.0524775	9.9132	2.28601	1.06917	1.06563	0.30103	0.0899642	0.608176	0.731377	6.24706	0.201342	0.0198838	0.265056	0.323542	0.451739	0.496007	4.51363	3.91576	0.565432	0.0849379	0.0491483	0.197585	19.188	0.276362	1.1879	0.190044	0.0952764	0.399262	0.249861	0.207033	0.386964	0.257232	1.00054	0.0545484	0.510535	0.810246	0.977059	0.124424	0.280065	0.173421	0.0801011	1.62662	0.267433	0.311066	0.0620935	2.51169	0.144653	1.41449	0.605863
AVP	0	0	0	0.0431677	0	0	0	0	0	0	0	0	0	0	0	0	0	0	0	0	0.0416715	0.0446738	0.0363689	0	0	0	0	0	0	0	0	0	0	0	0	0	0	0	0	0	0	0	0	0	0	0	0	0	0
AVPR1A	0.215868	1.16557	0.0051262	2.07475	1.49335	2.24027	0.978337	0.639526	1.86399	0.523263	0.709989	0.516022	0.608417	0.337922	0.971906	0.0850443	2.04309	0.670722	1.0323	0.261952	0.173031	0.65388	0.067956	0.547048	3.66249	0.951905	0.163522	1.52826	0.479414	0.923249	0.25003	0.333429	1.07427	0.345678	0.507958	0.867329	0.420765	0.208339	2.46839	1.51823	0.0620408	1.48035	0.38889	0.773233	0.733697	2.40589	0.469799	2.19453	0.833117
AVPR1B	0.137751	0.0262093	0.0134481	0.164581	0.360078	0.205314	0.00923228	0.273464	0.605745	0.00714964	0.170962	0.0236117	0.107714	0.039843	0.220202	9.95051	0.0177773	0.0292288	0.0522231	0.0847241	0.0340449	0.0973273	0.396169	0.0507113	0.147818	0.0478703	0.0659977	0.243222	0.023077	0.0424922	0.0504562	0.0647941	0.122532	0.151142	0.16401	0.106183	0.0564005	0.243849	0.0802759	0.0106781	0.0591848	1.78592	0.193304	0.121884	0.204307	0.271143	10.3307	0.839837	0.152611
CLN3	3.84274	3.96717	11.5674	4.79132	3.46684	3.77003	2.88981	4.29799	3.72583	4.10346	4.07685	3.81675	7.22444	6.18529	5.57922	3.13184	4.26102	3.50291	5.85499	5.71712	3.87924	5.40143	5.32883	4.64401	4.25564	2.9976	11.3302	3.44771	6.76827	3.86769	4.24176	5.82118	2.2887	6.19071	4.2919	2.75374	4.3147	4.91956	6.00331	5.91258	12.4501	2.66001	8.6236	5.83318	4.12162	3.7172	3.28335	3.07741	5.82366
CLN8	2.93596	1.99779	1.60922	5.12608	4.89198	1.71891	2.27935	2.06085	3.11726	2.99136	1.75502	2.01373	2.53557	2.76624	4.06952	3.99643	3.24318	2.72269	2.09905	2.33999	2.17208	2.07287	2.81716	2.22547	2.93283	2.37893	5.29419	2.27346	1.37748	1.57184	11.5132	3.04747	2.17832	2.4778	3.42988	2.29975	2.49275	1.87805	5.01667	2.7141	3.20105	3.37779	2.79582	3.03505	0.807586	3.38975	3.22639	3.10735	1.61446
CTNS	5.0782	4.77455	7.33154	5.85845	5.5158	4.40345	2.84699	2.43737	4.22878	4.8543	4.98973	4.53825	5.39737	5.53693	7.10131	8.46492	5.13719	5.6192	3.92749	5.74925	4.80519	5.50132	2.93495	6.03811	5.10875	3.79455	2.3067	4.92814	5.73476	3.3114	6.63213	6.32075	3.38617	2.83087	5.37578	3.77465	4.54348	4.46038	8.22779	7.9928	4.91907	4.56571	4.81304	5.07241	4.29417	7.09374	6.91046	5.60972	4.63392
DTNBP1	3.62489	6.70173	11.6181	10.0947	5.86222	6.7758	2.9566	4.50263	7.03767	5.75605	5.12652	6.02578	6.52705	6.58007	7.35397	9.01914	8.94346	5.10686	4.35052	5.25123	5.04568	7.10355	14.6714	6.07681	6.00351	3.27996	16.4046	5.53359	7.20127	4.4305	9.7326	5.34836	3.04	7.62622	5.66459	5.7616	6.10268	5.53592	6.0384	7.8651	3.34995	9.46047	10.2455	6.69785	6.03831	7.08459	5.7387	5.28481	5.484
GABBR1	2.47061	4.23886	3.75328	3.8078	5.04216	0.767927	0.787866	2.22341	1.61966	4.17503	2.68273	2.55568	3.89968	3.78504	5.89376	7.61816	2.79086	3.92661	3.89003	5.78012	4.27576	7.48299	26.7091	3.87715	3.18405	1.37457	15.0367	1.00854	4.57038	6.71646	19.4203	6.30897	2.11271	2.98625	5.51819	4.05854	3.26063	3.79772	5.18462	6.20106	2.35859	4.07639	6.11547	3.14004	2.43838	3.34713	7.94057	5.70304	0.879058
GFAP	0.142909	2.40801	5.65545	0.377587	0.0914478	0.378612	0.389632	0.270515	0.19744	0.315089	0.235241	0.017637	0.131659	0.0334813	0.337621	0.00333302	3.54879	0.0349324	0.195043	0.284785	0.00847672	0.0636121	1.23548	0.160987	0.404853	0.0208584	0.0985953	0.606568	0.0129282	0.09522	0.0141333	0.11293	0.217376	0.0564486	3.40345	0.0566534	0.538648	0.50247	0.0899444	1.02094	0.143678	0.647602	0.108293	0.221104	0.0441763	0.632917	0.0973	0.300025	0.122137
GIPC1	18.7504	45.5927	99.8609	25.0538	16.7931	19.2413	17.6907	76.6498	19.9594	65.1583	46.7735	36.114	45.3474	49.3915	23.5189	13.5826	23.644	29.37	42.4818	43.6915	41.5038	51.4011	33.2817	43.0122	26.5766	15.2962	38.3141	17.9903	57.9653	55.5798	9.36351	43.8846	7.38632	44.9163	29.7858	45.1103	44.1434	42.8917	25.6851	24.3861	32.8667	10.0005	75.9844	40.5269	54.6632	13.5608	24.9096	18.8365	33.9853
GJA1	46.0389	65.7201	13.7489	34.1115	52.0288	83.6896	52.9496	18.8573	30.4906	39.1269	22.1832	70.1453	18.8424	28.6793	60.2066	5.57046	32.1386	31.5363	48.4048	11.7873	13.0714	26.6697	10.2147	24.3628	27.6803	42.7904	24.8581	33.4536	9.4217	28.1613	4.42774	12.269	23.4886	13.532	36.1885	31.5161	50.4194	44.9655	52.1239	86.0483	2.90139	60.5671	97.2944	72.4503	26.7513	55.2937	26.1279	43.3254	40.4377
GRM1	0.0310965	0.010923	0.00420346	0.0330703	0.0585256	0.0360984	0.0202001	0.0300322	0.0516373	0.0134085	0.0309375	0.0246009	0.0183644	0.0186805	0.0326028	2.15344	0.00277831	0.00730881	0.0046638	0.0294246	0.00354712	0.00760536	0.634629	0.00951046	0.0123209	0.0523696	0.0103144	0.0613094	0	0.0132817	0.0315421	0.00337544	0.0167562	0.00590529	0.0384482	0.00474137	0.0327396	0.0262826	0.0501835	0.0300387	0.00462483	0.0568372	0.0369238	0.0190486	0.0134442	0.0211877	0.432212	0.0570667	0.0221471
GRM2	0.0686383	0.254661	0.0215386	0.203343	0.0530567	0.156196	0.0532314	0.108903	0.0952525	0.174054	0.167171	0.02269	0.175652	0.0861472	0.438061	0	0.148056	0.138567	0.27482	0.0814168	0.0472563	0.148086	0.0253803	0.0844683	0.119952	0.043446	0.0739916	0.0879621	0.0665286	0.136112	0.51315	0.172958	0.176624	0.024207	0.124773	0.0680256	0.113559	0.0808035	0.342854	0.208645	0.0142186	0.174741	0.0619194	0.156169	0.127443	0.188182	0.0962896	0.0896726	0.0977689
GRM7	0.00635314	0	0.00744279	0.078074	0.0936633	0.0745699	0.0127739	0.0634022	0.292579	0.0118708	0.0149397	0.00435592	0.037936	0.00551273	0.0160355	0.118538	0.105767	0.00161766	0.0165158	0.0182351	0.018842	0.0100997	0.745477	0.0168396	0.0981713	0.0176624	0.0958811	0.0455938	0.00319297	0	0.0104718	0.0239067	0.0805303	0.0313683	0.00567315	0.0167905	0.0133777	0.0372295	0.0271506	0.0088646	0.0450389	0.174319	0.0297176	0.00963662	0.0119024	0.14381	0.0665469	0.0673629	0.0196072
HRH3	0	0.0223039	0.0572212	0.0100041	0.0122569	0	0	0.00628961	0.0187449	0	0.0459434	0	0	0	0.00986263	0.0759444	0	0.0049747	0	0	0.0193146	0.0103531	4.1215	0.0215775	0.0754754	0	0	0	0	0.00904013	0	0.00918988	0	0.0160776	0.0174464	0.0129087	0.0205699	0.0143113	0.00759046	0.00908696	0	0	0	0.0148175	0	0	0.00852703	0.0207158	0
HTR1B	0.938772	0.315205	0.02426	0.106035	0.272819	2.17599	0.66619	0.519986	1.70865	4.88824	0.308411	0.212973	0.565273	0.269533	0.14635	0	0.400871	1.50802	0.592169	0.0849109	3.05032	1.0754	0	0.420815	0.764424	1.55442	1.54775	0.735994	4.12139	0.268291	0.204798	1.16887	0.221045	1.46552	0.295868	0.410467	0.174419	0.424727	0.707985	0.192629	0.346995	0.234308	0.0968651	1.31925	0.174582	0.190219	0.144608	0.461099	0.609604
ITGB1	135.088	186.67	2.02394	55.6732	97.1828	118.426	289.37	133.835	101.439	86.6763	44.0659	158.773	29.6003	57.9824	101.283	58.5157	96.8785	111.297	184.739	56.3933	36.6558	75.525	8.17574	186.17	43.4387	250.545	72.8165	133.816	42.5628	94.4598	27.9992	88.2494	46.9976	52.745	85.0547	94.6788	101.463	84.7274	94.0583	103.59	18.721	130.589	36.9866	76.5577	87.8082	126.659	50.3066	92.3456	122.951
KCNJ10	0.0394368	0.105049	1.10882	0.51493	0.0773151	0.115722	0.0872227	0.0476087	0.0993216	0.0521952	0.0540969	0.108157	0.121948	0.0641624	0.129401	0.0574856	0.366441	0.0778217	0.00961132	0.0606392	0.126707	0.0888159	2.17765	0.015244	0.0465508	0.0890811	0.0354272	0.104448	0.104056	0.0547429	3.87851	0.0278249	0.0164437	0.0486793	0.0792355	0.052113	0.0865012	0.0938845	0.0268126	0.151323	0.025416	0.0306775	0.133741	0.0261707	0.0138531	0.0420472	0.0774537	0.0313614	0.0327682
KMO	0.105317	0.207062	0.0925355	1.02911	0.539582	0.843728	0.278812	0.141268	0.44207	0.112058	0.227021	0.321932	0.471655	0.190387	0.332279	0.27292	0.737343	0.102795	0.353639	0.151143	0.0650723	0.479023	0.0757226	0.604831	0.327741	0.228744	0.0883022	0.512876	0.136737	0.13401	3.92995	0.664637	0.278118	0.0794443	0.195927	0.127572	0.314166	0.311795	1.54801	0.383703	0.056562	0.379835	0.180632	0.186373	0.263077	0.405967	0.578394	0.223338	0.131263
LEP	0.0406898	0.0232257	0	0.648488	0.421195	0	0.141127	0.0245607	0.329392	0.0142554	0.119605	0.073233	0.0585727	0.569329	0.11554	0.450772	1.40009	0.00388521	0.0148751	0.0750791	0.0452538	0	0	0.0674075	1.07412	0.0530259	0.0219317	0.0521453	0	0.105904	0.301808	0.0358862	3.06408	0.0125565	0.0681276	0.0100816	0.01071	0.0167655	0.100778	0	0.00983385	3.04293	0.185573	0.0462896	0	9.34575	0	1.46419	0.25357
LLGL2	10.7704	20.1442	35.503	14.977	4.63817	9.17177	8.85408	44.8951	5.39355	38.083	23.1109	20.8326	32.2565	93.2282	27.339	38.6203	9.76091	25.9482	14.241	59.8558	28.5571	19.6778	29.3921	12.6707	18.9725	7.28925	38.1955	14.5236	46.7172	16.3152	7.47879	40.7841	7.90579	17.5595	18.1177	31.6368	22.8341	24.0788	7.42368	21.1472	24.2596	6.69481	51.2335	14.2392	24.8618	10.5112	57.5137	12.502	28.1844
LRRC8A	30.5159	40.1259	8.74945	20.6001	21.3143	18.984	56.5551	81.383	23.6313	49.5302	23.0335	25.9624	16.2612	23.9265	14.7229	6.96973	26.153	16.7808	27.7741	18.55	23.3138	31.9623	12.0568	59.4605	19.6541	23.9567	71.3421	16.4254	28.4436	96.4971	8.95238	46.7504	9.70879	25.7085	57.5363	40.195	25.8147	54.3013	28.1628	19.1896	21.7803	15.834	12.275	50.2893	94.8173	17.7515	11.5838	19.7682	67.1478
LRRC8C	3.49856	1.9089	0.159043	2.72359	2.58718	3.93826	2.48798	1.98316	3.01285	1.22396	1.10252	0.61189	1.93833	0.940469	2.3121	0.839143	2.66938	1.53909	2.20287	0.839549	0.653447	1.25482	0.516531	2.04991	2.58499	2.73322	0.610978	2.72434	0.485438	1.25633	4.42401	1.94083	1.61096	0.538439	2.05094	1.47634	1.52461	1.46557	2.82738	2.27931	0.252439	4.20406	0.674586	1.12751	3.71918	4.4128	1.626	1.60464	1.15074
LRRC8D	8.21346	4.52247	1.7892	8.98221	5.16512	7.51429	4.10012	5.09318	8.53377	5.48292	5.64003	4.19591	5.72037	5.24489	4.79952	8.79619	8.65702	5.33469	3.98077	8.06598	4.17329	4.55376	6.621	4.76556	5.23053	5.88299	2.98356	6.54613	4.1946	3.93147	13.4081	6.09607	4.28006	4.76164	5.15742	6.13975	8.34927	6.30657	5.49474	6.0428	4.88673	8.42424	3.98952	3.7522	5.36485	6.64041	5.29493	5.41117	5.90839
LRRC8E	0.233057	0.155964	0.112978	0.0740702	0.0529379	0.323409	0.247224	0.27941	0.156136	0.195209	0.141736	0.735592	0.133679	0.151671	0.170387	0.00468578	0.149347	0.208719	0.26637	0.257028	0.238343	0.249127	0	0.644365	0.129357	0.222025	0.441826	0.276012	0.345332	0.295622	0.0397391	0.32887	0.128675	0.317437	0.172231	0.127435	0.164991	0.326713	0.0936666	0.274727	0.326296	0.064788	0.0507485	0.11428	0.163734	0.28078	0.0263059	0.0958626	0.44644
MFSD12	5.81148	11.4812	8.91481	13.5503	11.71	4.27259	5.55941	21.1801	5.52195	9.08795	12.5304	23.9649	9.75168	11.0866	13.3488	10.0636	11.9761	6.23202	14.6631	7.94349	7.37619	12.1313	7.90086	9.89499	8.36211	5.04834	5.93427	6.25886	7.24139	11.8329	12.5782	13.9825	4.39057	9.37476	13.9568	8.95794	10.8558	16.4361	21.396	16.3004	16.8318	5.15545	13.1093	11.4413	11.7229	6.27755	13.8372	7.60722	6.56882
MYC	23.5854	19.4609	9.99226	52.5513	36.322	17.5238	16.2509	8.89519	35.1524	48.6505	9.6231	121.127	19.2167	13.7836	14.2381	2.89299	41.9764	8.79777	24.8063	13.7469	36.1005	17.2406	11.4925	34.411	55.3156	24.4316	11.6096	22.7601	26.7689	21.3542	59.9613	15.6716	36.5721	46.7067	13.1366	17.05	11.3021	13.0942	24.6654	15.8439	13.8405	23.699	19.3344	12.1661	6.36083	27.0572	11.3992	51.506	29.7643
NF1	4.92415	3.05776	1.01491	1.53005	2.79782	4.06388	3.9249	2.75113	4.10897	3.10041	2.12994	2.96051	2.11441	4.41022	2.98624	3.69056	2.84679	3.75643	3.25425	4.15843	3.61232	2.81142	1.37259	4.01587	1.80219	6.48532	3.29427	4.19294	3.23452	3.71264	2.85482	2.28215	2.4697	3.05921	2.87698	3.1501	3.17896	2.92725	2.59305	2.68134	2.39462	3.83847	1.62825	1.84206	2.23028	5.35949	3.26976	3.02527	3.71963
NPY5R	0.0105712	0.0362041	0	0.0405968	0.0945044	0.115216	0	0.342014	0.0608539	0.00493805	0.037288	0	0	0.0206388	0.096055	0.0862919	0.0675305	0.040375	0.0309163	0.0780221	0	0.0168053	0	0.0350248	0.224607	0.0330626	0.0227914	0.0812839	0	0.0293482	1.77728	0.00745858	0.132234	0	0.0707981	0	0.0166947	0.0522681	0.012321	0.0737504	0	0.0717663	0.578542	0.210455	0	0.0624237	0.034603	0.0504393	0.097875
NTRK2	0.498022	0.398855	0.379786	1.54974	2.72109	4.09373	0.808978	3.14409	4.03973	0.653621	2.45374	0.0368988	0.884271	0.79609	1.93146	1.4265	2.71958	0.166395	1.03096	0.19545	0.0874052	0.488883	1.18847	0.636817	3.63992	1.5692	2.73681	4.52695	0.255019	1.3352	1.14473	0.54606	5.14362	0.358511	1.64538	0.678985	0.123215	1.35346	0.550586	1.51375	0.216361	2.94025	0.328456	0.150629	0.519726	6.0776	0.56819	4.90332	2.52848
NTSR1	4.4996	0.960792	19.8686	0.0126131	0.0849944	0.027536	0.0297168	6.51443	0.18316	11.7406	2.67422	6.64164	0.141835	0.577107	0.0994782	0.00957506	0.27657	0.11917	1.36877	3.27756	2.40474	26.0671	0.249724	2.33961	0.121592	1.71633	3.54054	0.0210452	0.916121	10.731	0.175942	0.139039	0.168444	18.6996	0.0274954	0.471984	7.01527	0.378916	0.267961	0.0458273	29.7582	0.0418072	0.524265	12.6103	1.52868	0.888915	0.0215017	0.104474	0.0789463
OCA2	0.195093	0.00601938	0.0277971	0.50218	0.312597	0.185667	0.0445271	0.239339	0.409768	0.236452	0.0247984	0.0867646	0.134935	0.0617663	0.0878369	0.0307438	0.251094	0.0120831	0.0308413	0.706982	0.242387	0.318526	0.00682398	0.534581	0.190113	0.241871	0.11368	0.156768	0.0795	0.0951502	2.98972	0.29762	0.0633183	0	0.0353132	0.303091	0.249813	0.0811088	0.0614554	0.103	0	0.0984394	0.0813914	0.0719811	0.0592702	0.0778404	0.186403	0.696051	0.315445
P2RX7	0.514382	0.948855	0.159838	1.14187	2.01884	1.70924	1.20703	0.636117	1.88227	0.747212	1.31654	2.30315	1.00332	0.779731	3.0162	0.819291	1.19854	1.34647	1.25363	0.586446	0.390687	1.49584	0.803721	2.31739	1.03798	1.35374	0.331348	2.66894	0.373591	0.635655	4.38916	1.51809	1.43439	0.387155	1.34437	0.478706	1.10294	1.24408	1.9777	2.93216	0.0667056	0.952866	0.404926	0.58874	0.467148	2.65778	0.735097	0.853025	1.04096
PDPN	16.4142	40.1712	1.13793	23.8736	41.7508	9.52841	25.6156	5.52432	19.4355	23.2698	6.86899	41.45	12.2726	13.5099	14.1771	0.322849	15.4023	8.26566	10.3383	6.84006	11.196	13.3827	1.96155	12.758	11.2329	22.8068	9.16587	14.2304	3.5092	12.6626	0.146955	6.83346	5.03388	5.30564	9.39025	19.3649	19.1045	6.1767	46.7393	6.42956	1.26108	24.0595	11.3259	39.0865	12.0724	17.8124	8.663	37.6367	8.56884
PER2	6.22746	5.22076	1.32013	7.21544	6.75998	2.69323	6.61865	9.42699	4.5976	3.78335	3.52127	3.3714	3.6767	7.25281	5.09471	5.76362	3.95734	4.51544	3.52368	7.56397	3.97966	6.46191	5.21152	5.32	6.11693	5.23187	8.11469	4.35923	4.86251	6.48861	3.33121	5.40751	3.73356	7.08123	6.58637	3.34414	4.10914	5.42504	5.89916	4.52108	10.1184	5.53151	3.33654	4.56952	1.73795	5.58126	6.58399	11.5459	3.12375
PRAF2	17.1244	21.1505	34.8111	23.196	20.5746	12.0467	10.1298	19.2479	15.1126	13.0309	11.6164	10.2433	17.1291	13.6679	15.1594	33.5353	19.5289	11.1137	24.8991	18.4763	9.46498	17.3469	52.3775	8.44581	13.4448	10.4881	8.81411	9.19421	6.0431	11.6836	9.21591	20.8699	5.06375	12.1953	23.1788	20.5366	13.3874	16.7236	23.4507	18.8466	8.48544	20.314	16.8452	36.9558	23.808	10.3744	43.4522	22.2634	8.29959
PSEN1	10.7199	7.67406	3.55244	6.86892	7.19802	13.1484	10.9007	9.00186	7.25066	10.0003	7.83186	9.07348	10.4519	13.4611	8.12247	5.71407	9.48549	12.8012	11.4255	9.1209	11.1949	9.29925	3.7479	17.3624	6.76914	17.7009	13.5618	10.2893	14.7048	7.79951	6.72764	10.199	4.7005	11.9371	9.62718	17.1824	13.7351	11.0253	8.87847	9.09166	12.7805	8.7972	7.28349	7.39469	9.41099	10.7465	5.36249	7.10631	15.1524
RAB3GAP1	12.0234	12.7374	4.3714	8.48504	10.4576	11.7083	16.6417	12.428	16.1894	12.9318	7.79348	12.3871	10.3616	12.6541	11.723	16.5883	12.7124	16.0255	10.2477	11.6397	10.2494	14.9716	9.77719	17.4352	8.43399	14.3131	13.5439	14.7453	14.9236	12.9163	11.0336	11.3529	9.53736	13.8566	10.0559	13.0916	10.2966	10.9071	9.32506	9.6404	10.086	16.1532	6.72389	10.2302	8.76415	15.5882	8.35235	12.3117	14.4183
RGS2	18.2829	54.6377	1.1667	98.2016	34.4799	33.0221	90.2274	17.7934	29.429	36.2627	10.9483	8.64615	27.4291	18.6981	38.5343	6.35834	31.2023	40.959	42.8713	15.8848	8.09775	19.3281	136.459	59.3712	96.1059	20.9987	27.9127	15.3748	9.2095	19.9298	34.6769	21.1383	34.8228	14.9359	19.4312	17.437	67.3233	32.5719	89.27	11.9967	12.0824	77.1313	30.9667	69.6007	16.8269	29.9023	6.95441	55.6751	5.33141
RGS4	4.25161	7.75675	0.145379	3.81253	3.56425	3.72133	3.88804	2.52896	8.7846	3.50831	1.56481	3.85466	1.35773	4.83621	4.30336	33.7912	0.83974	2.53055	5.23174	0.398217	0.560058	2.77903	5.9586	1.35145	3.73787	4.25622	1.47345	7.93961	0.629102	1.52786	0.231224	1.37044	5.10411	1.10999	2.83778	5.84636	1.77611	3.9087	1.66855	2.04268	0.111271	24.3399	9.95379	5.8147	8.55151	6.96682	36.6408	6.08124	2.16982
SERINC3	55.4534	43.7612	22.2126	30.7378	35.8318	48.6934	66.8669	50.9403	49.9393	50.315	34.9566	64.9884	28.8213	38.8369	36.9692	50.9956	52.1254	41.5165	54.3598	48.4792	38.6837	39.0143	32.4249	63.9271	32.2144	70.4405	46.8009	44.5366	31.9675	49.1277	29.9085	41.1566	25.5738	46.4737	35.4147	35.4585	38.7477	35.9236	38.1368	31.833	59.0764	52.5114	29.7163	30.9488	63.1785	52.1597	39.3456	40.4621	48.9755
SERINC5	8.52591	5.92858	1.25358	3.73361	5.76841	10.8081	6.9658	8.02023	10.5355	9.64927	4.42002	6.68323	4.90768	12.9092	8.9368	2.50199	8.72838	8.2445	6.65527	31.6799	7.06036	12.7776	0.75644	8.33678	4.41537	11.3998	11.3257	8.40229	9.83343	7.22143	2.97398	5.79139	4.77369	10.1678	6.13187	5.60562	7.5259	8.08346	6.68752	5.81264	13.5959	6.81463	3.83611	4.91055	4.60877	10.8724	2.03206	7.91322	10.0191
SFXN1	7.59706	5.46014	2.2849	3.94531	4.21335	4.38745	6.09152	6.00586	5.584	4.68304	2.93066	4.54568	4.66787	6.30605	4.16786	9.14582	4.94691	5.99443	4.8575	3.95623	7.9646	3.80541	4.13558	7.03139	4.4077	4.40678	8.00385	4.56676	4.98425	4.63025	5.81613	3.8868	2.65753	5.99459	4.13867	4.87226	4.83247	6.69652	4.74188	4.01636	8.03041	6.17594	5.73177	6.86284	4.54486	4.85194	7.90171	3.60987	4.62205
SFXN2	0.710172	1.02577	1.55235	1.23726	0.975955	0.958453	0.632109	1.46165	1.25886	1.62228	0.743356	0.483206	1.01952	0.681985	1.14107	1.38615	0.696599	2.55527	0.485467	3.02559	1.07879	1.18749	0.470758	0.863712	1.5669	1.3363	0.681537	1.00778	1.98482	1.46067	2.00566	1.09074	0.979348	1.95099	1.09915	0.712416	1.15346	0.666114	0.845386	1.03925	4.79736	1.46255	1.50094	1.54931	0.505016	0.903504	1.13963	0.554421	0.26523
SFXN3	14.7693	27.7908	14.9438	13.6172	18.2319	9.46636	19.8295	33.1093	13.6548	26.9437	20.8102	24.654	16.4132	26.9968	22.9016	6.92073	17.0278	15.4738	32.531	19.5309	28.8526	28.7459	5.87236	32.8253	11.6616	22.6069	25.2181	15.2882	18.944	39.2252	8.55632	28.2671	7.31097	24.2674	24.8845	23.8473	29.1419	25.3158	20.5806	26.2471	17.7999	13.5119	19.4605	27.1599	22.5574	18.4247	6.40828	18.5674	15.7701
SFXN4	7.04922	12.1401	57.6987	11.0431	7.33457	7.52608	5.21254	9.73978	6.91511	11.8143	10.9817	6.01433	13.0591	7.47824	8.32035	16.8316	8.49039	12.7682	6.42718	17.5487	11.3508	10.3329	19.1379	7.33684	12.2789	7.81507	15.2181	7.55163	18.9262	11.2846	8.68747	9.52675	6.5417	23.0579	7.53372	7.67846	9.46095	9.04478	7.90127	9.38108	29.3648	11.3635	20.5682	10.3711	5.49542	8.38572	11.7902	9.49351	5.54442
SFXN5	0.988435	0.947492	1.80588	1.94495	1.96513	0.623495	0.511044	1.05461	1.0793	0.899991	1.33374	0.613161	1.596	2.8569	1.30919	3.85496	1.99542	1.57838	1.1303	2.03419	0.884096	1.16229	4.96258	0.928414	1.23846	1.22676	0.662995	1.01176	0.967517	0.971336	2.18523	1.04499	0.488289	0.635221	2.26335	1.5425	1.62542	1.205	1.6348	1.44704	1.44999	1.91724	2.14223	1.36899	1.18383	1.76957	2.14671	1.65691	0.552
SH3BP4	15.1452	17.8078	8.79852	11.9155	15.2578	19.0781	19.1747	16.5215	12.3957	13.9556	11.8343	19.5435	10.7151	22.9266	15.7194	1.28611	14.071	18.2005	12.3858	18.7502	7.99276	30.221	3.03469	19.3103	12.0465	20.6659	14.7719	21.521	13.7886	19.6651	2.14364	13.3284	14.7653	15.3666	15.9166	17.0921	14.2012	18.5578	12.6326	18.463	20.6065	9.14178	7.32745	17.5265	6.02382	20.7626	3.74749	14.3782	12.1089
SLC12A2	13.9906	7.9253	3.5257	4.48521	5.37861	10.1856	9.01071	12.1727	9.5872	9.0704	4.532	2.24293	5.05722	9.38836	13.4186	3.58369	8.09368	38.0967	4.16307	11.5796	4.84013	21.6759	0.555208	14.0808	16.537	17.7862	10.2726	26.789	13.8095	14.7744	2.42516	18.0045	6.43305	10.0955	4.83734	18.6558	11.7588	12.9348	5.79858	18.2194	34.2436	6.49758	17.4285	10.26	4.60915	11.0642	3.34459	5.89432	7.0401
SLC15A4	5.63055	4.97532	1.2514	6.64618	7.11236	7.89156	5.35316	9.24036	7.41539	5.40522	5.57457	8.51522	4.35757	4.9228	6.44677	5.73554	7.7235	5.10608	7.90798	4.00231	10.2597	6.4051	3.02704	6.94201	4.97221	4.6591	5.92299	5.83099	5.45442	4.06391	12.7447	5.42642	3.2021	6.19614	7.27478	6.73148	5.84476	6.73605	7.26711	7.93585	0.532381	6.58839	3.96174	5.04082	6.23935	7.25469	4.96871	5.77884	5.80439
SLC16A10	0.475237	0.307491	0.184978	0.611129	1.01096	0.721594	2.14761	0.221263	0.579228	0.209701	1.09934	0.967961	0.576396	0.509755	1.63399	0.509059	1.03024	0.140714	2.14441	0.171378	0.144617	0.386361	0.104177	1.57252	0.627909	0.998974	0.58072	1.16172	0.270743	0.679025	0.216881	0.198781	2.31281	0.149042	0.63863	0.343657	0.56554	0.561288	5.34774	0.909335	0.18257	0.6739	0.397529	0.945678	0.380642	0.607881	0.25741	1.04144	0.390283
SLC16A2	4.45219	6.61931	4.29753	6.17129	8.41078	10.4445	8.54832	3.77495	16.3402	4.21803	3.76019	4.44127	4.85163	3.52045	8.13527	3.98285	8.22528	6.34514	8.27298	3.94937	4.32701	5.05744	5.95135	4.54031	8.7692	8.04541	3.81251	9.88332	5.32609	4.56695	1.5366	5.16761	5.5556	2.06408	8.65687	9.03205	6.02546	6.32038	7.60097	7.23296	0.695105	12.122	4.1358	4.81285	4.38197	14.5688	5.28751	11.4427	5.47235
SLC17A5	6.98885	8.72779	4.80057	6.65055	8.41622	12.4795	9.60744	6.92678	15.0244	16.0572	7.05963	13.879	7.43567	7.21816	8.65433	13.6545	14.0205	17.0222	11.2313	4.36975	13.3196	9.17678	6.86488	14.4275	7.42711	12.3985	18.5747	13.0289	36.4006	8.79688	3.83456	8.45222	5.83462	8.99616	6.13523	7.0604	10.2699	11.0306	10.9753	8.37776	16.2466	16.4243	8.24955	8.4668	11.4816	11.8185	7.65931	9.08892	18.889
SLC17A6	0.0247379	0	0.0217356	0.107669	0.151315	0.421715	0.00994785	0.374296	0.759498	0	0.101802	0.00424029	0.0580312	0	0.0124878	0.0480795	0	0	0.0281354	0.0152151	0	0.0524354	0.00533594	0.0382492	0.0796376	0.0300886	0.0266674	0.342387	0.0497313	0.0171696	0.00679586	0.02909	0.0742666	0.0305356	0.104928	0.0817237	0	0.561739	0.00961087	0.0230114	0	2.43516	0.300858	0	0.260694	0.34491	0	0.236069	0.135075
SLC17A7	0.324003	0.22457	0.350767	0.515486	0.381121	0.402611	0.055839	0.139693	0.595348	0.156755	0.176872	0.261816	0.166571	0.176969	0.284766	0.178795	0.493925	0.0795522	0.414562	0.0996393	0.128694	0.0505878	0.0336955	0.201281	0.365066	0.19302	0.330562	0.290654	0.0567024	0.0803133	0.0667561	0.706218	0.22291	0.0714173	0.410737	0.412856	0.176653	0.120785	0.155099	0.298698	0.00559318	0.432066	0.129905	0.118476	0.191045	0.5922	0.0757548	0.22545	0.146283
SLC17A8	0.0203592	0.0185936	0.32199	0	0.0344856	0.034138	0.0442099	0.0196624	0	0	0.0430881	0	0.00521011	0	0.00616645	0	0.00472937	0.0248828	0.00396947	0	0.00603808	0.00647311	0.0105395	0.0215855	0.0209732	0.0127351	0.0175577	0.0876656	0.00613929	0.0113044	0.0335577	0	0	0	0.0327242	0	0.0428699	0.0715832	0.00474582	0.0511333	0	0.0103662	0	0.00463221	0	0.0200371	0	0.00647611	0.00579996
SLC1A1	5.34726	24.959	8.43322	21.2403	3.34507	31.9179	6.57683	5.01717	36.5112	2.87382	7.19776	0.666727	17.4643	3.60735	13.8502	1.22784	3.38079	44.3258	5.67515	2.3335	10.3037	8.3485	0.940359	13.8043	4.28043	5.47039	16.0969	14.0109	20.0606	12.9247	0.559378	20.8317	4.26691	10.9667	13.0893	9.72801	10.49	13.29	7.43418	6.12549	3.54152	16.9694	5.73312	10.9041	1.82792	14.863	2.6433	8.78141	3.70918
SLC1A2	0.0253919	0.181976	2.09964	0.600249	0.130093	0.231807	0.0187199	0.0544953	0.257829	0.0461268	0.985222	0.0174096	0.0902506	0.0201969	0.346085	0.580693	0.288369	0.110989	0.167774	0.211702	0.014643	0.0470939	0.57326	0.122455	0.385101	0.367668	0.0547447	0.789652	0.0191423	0.297642	2.21124	0.0398121	1.45684	0.0348254	0.200289	0.0754959	0.129213	0.0418493	0.0526131	0.100384	0	0.205901	0.0633461	0.0385152	0.015857	0.478979	0.0627989	0.177245	0.484256
SLC1A3	5.31981	0.722683	0.946545	3.64666	12.706	4.26455	15.3778	1.06723	5.54619	1.3722	2.4876	7.63563	2.92386	1.25762	5.62182	0.145701	4.70188	0.402971	1.84057	8.09794	0.440547	1.54928	0.567749	4.73026	2.52775	2.24913	0.568684	4.10189	0.694923	2.43196	4.60853	1.61029	1.57818	1.67934	4.34009	1.38137	1.17806	1.45519	8.20673	4.339	0.107364	4.15629	1.4572	1.25082	1.40056	9.12413	0.61438	3.98319	3.28454
SLC1A4	2.6798	3.19375	0.753286	5.55673	3.65646	3.91338	3.77119	3.97049	5.37185	2.79401	3.87887	1.14728	4.20197	4.93992	4.34686	9.56795	7.36937	3.74936	2.73218	6.26292	1.66537	2.75774	27.6675	3.36215	3.55085	4.73299	2.1889	6.04994	1.65171	3.91823	4.30964	3.6011	3.62494	3.70702	3.73385	3.02109	4.20967	6.06517	4.42355	7.44333	6.95028	5.84373	2.87052	4.35759	3.09614	3.89813	4.29321	4.07474	3.34758
SLC1A5	34.7428	24.7688	66.6945	24.1225	25.9391	26.9003	32.8882	28.7185	25.4245	31.5366	34.1652	32.1876	46.1117	39.0302	23.8764	2.13684	34.1623	39.5791	47.8548	51.7407	46.1471	27.1054	4.68218	40.8208	22.3255	39.0509	19.8884	28.7844	40.1434	18.3923	13.1312	23.0212	14.0637	64.1056	21.4955	28.3533	24.8768	21.5448	26.2249	13.7236	123.909	20.9947	51.9482	49.5492	48.2302	20.6032	3.61595	27.641	16.237
SLC1A6	0.0113752	0.00259717	0.0439763	0	0.00214088	0	0.00274457	0	0.0065482	0.00212544	0	0.00701927	0.00291101	0	0.00344534	0	0	0.00173783	0	0.0363809	0.0101208	0.00723335	0	0.00150754	0.00292956	0	0	0.0116621	0	0	0.0149996	0.00642066	0.00682995	0	0.0030473	0.0090189	0.00479049	0	0.0026516	0.00952312	0	0	0.00319252	0	0	0	0	0.00361836	0.00648115
SLC1A7	0.199461	0.598639	0.0282667	0.484306	0.935467	0.30748	0.0892648	0.34177	0.560216	0.49592	0.771649	0.188592	0.395179	0.381045	0.682085	0.0675283	1.39749	0.415309	0.461025	0.874581	1.97026	0.342659	0.204014	0.513765	0.567546	0.687561	0.783773	0.362809	0.654827	0.205424	0.487849	0.335938	0.218919	0.619488	0.31026	0.286955	0.579194	0.593848	0.513696	0.282798	0.398083	1.07291	1.3995	0.47944	0.198895	0.313455	2.42626	0.951704	0.653003
SLC22A2	0.0197317	0.0418333	0.0198137	0.0216503	0.0371363	0.0189062	0.00680116	0.024501	0.00405668	0.0131673	0.00994287	0.00869702	0.00360681	0.0110067	0.0426885	0.00328711	0.019644	0.0258385	0.00549589	0.0173372	0	0.00448114	0.00364808	1.04601	0.0544468	0.0146936	0.00607733	0.0144496	0.00425005	0.0391285	0.0185848	0.0318213	0.0112833	0	0.343586	0.0614603	0.0534197	0.0309718	0.00657078	0.0235987	0.00544997	0.00956826	0.0079112	0.012827	0	0.0166453	0.00369076	0.0134497	0.00803028
SLC22A4	1.52076	1.38149	0.329784	1.98816	1.38237	0.911483	2.97443	1.56871	1.13621	0.671085	1.08806	0.672198	1.61467	0.640141	1.55824	13.0779	1.30784	0.899669	1.54561	0.557228	1.18993	1.39912	0.73701	2.08406	1.70829	0.823085	0.683652	0.82932	0.321984	0.862364	0.842659	1.26018	0.815965	0.942579	1.82895	0.859416	2.08486	1.08789	2.0968	1.46278	0.27526	2.07034	1.1533	1.03803	1.36393	1.43301	2.08438	1.3586	0.442454
SLC25A12	3.85319	6.77298	1.88053	4.37852	6.27659	3.19381	4.61597	5.59985	4.9932	7.8882	2.72621	4.01819	3.5309	5.06778	3.16994	5.85507	4.74512	4.11296	4.52071	7.18633	1.31244	6.74075	11.2104	6.75679	4.02574	4.56441	3.13434	3.38802	2.07523	3.85386	5.58014	3.60428	2.13171	5.79887	4.87719	4.62258	4.21978	3.05789	4.33409	2.93941	3.27274	7.95615	2.72482	3.54889	4.00503	4.88519	4.72786	6.64218	2.96716
SLC25A13	12.2092	8.61759	5.05065	5.46661	6.3447	7.40586	5.0511	7.14094	8.57626	7.8058	6.88549	7.37772	7.76317	14.6524	5.97867	8.39275	8.74049	12.0554	5.5992	15.8376	10.0467	8.56426	7.06923	8.83298	8.01186	7.52279	7.34901	8.59959	9.90407	7.2764	6.32169	7.46971	5.11895	7.04917	8.4155	8.68951	10.9489	6.97537	7.25715	7.74587	22.1825	8.26004	7.98095	6.55537	6.45626	9.66732	7.90703	6.45042	8.1445
SLC25A15	2.35783	3.08084	1.88031	2.03643	3.02076	2.27052	1.7021	3.32881	2.04413	3.32631	2.07086	2.7755	2.35056	3.22911	2.96844	1.73365	4.02538	5.06325	1.82776	2.27138	1.74117	2.58919	1.23775	2.44714	3.1825	3.47494	2.06196	3.19395	5.82506	3.89073	3.09037	2.07112	3.00387	2.75847	3.06941	2.10216	5.75242	3.16291	2.10798	1.83653	5.34593	2.24194	2.33868	1.5189	2.19535	4.02597	1.51259	2.13858	3.16293
SLC25A18	0.238487	0.339273	0.515799	0.963776	0.535165	0.356826	0.150493	0.187803	0.20065	0.233089	0.232954	0.0943354	0.314545	0.186245	0.227814	0.111243	0.443198	0.120514	0.160956	0.198585	0.108815	0.122488	0.736007	0.170189	0.793736	0.153004	0.142387	0.112848	0.0995754	0.290304	0.68338	0.388307	0.0844478	0.0634049	0.697859	0.290903	0.231774	0.29429	0.581582	0.235494	0.0496567	0.787733	0.463383	0.141915	0.139195	0.426097	0.288239	0.536863	0.167239
SLC25A2	0	0.0140141	0	0	0.011552	0	0.0296189	0.0474228	0	0	0.043301	0.0252502	0.0314151	0.015978	0.0185907	0.0143153	0.0285164	0.0375086	0.0359017	0.0906036	0.182037	0.0195152	0	0.0650765	0.0158076	0.0127981	0.1588	0.0251711	0.277633	0.0852018	0.182107	0	0	0.0303057	0.0493288	0.0243326	0.0387735	0.0404645	0.0286156	0.0171286	0.047469	0	0.0172265	0.0698264	0.086244	0.0241633	0.0321464	0.0195243	0.0262288
SLC25A22	7.56511	4.76471	5.85434	6.49764	5.06539	3.16342	4.35776	8.84262	3.56086	6.28083	8.92568	12.631	8.67889	4.29234	8.83205	8.12351	5.26075	4.29189	8.08286	5.03743	8.20966	6.04	10.1444	5.42228	5.98185	3.57077	6.94055	4.30204	7.67002	7.45118	4.95446	11.1506	6.48043	11.2464	6.91418	4.40729	5.50564	9.38978	5.64552	9.91847	7.90314	4.82518	7.32773	8.36776	6.80597	3.82402	9.16517	6.019	4.85205
SLC25A29	5.50025	4.28554	2.91686	5.98538	3.53702	2.42312	0.751978	3.89156	1.09865	5.82999	11.375	2.70832	11.2737	12.349	11.3278	12.8553	3.34878	5.73512	4.95231	9.66063	17.0187	11.4532	3.34769	7.86957	4.90617	2.27081	5.45107	2.21874	6.797	4.21935	5.8721	11.7015	2.24512	6.56454	9.37489	5.24292	4.8028	11.1224	4.44066	10.8962	4.3738	3.02915	9.39577	5.3967	4.84501	3.86922	13.9142	4.45566	4.05863
SLC25A38	13.7558	11.5399	25.4374	19.7642	14.6189	15.1736	11.9803	16.6043	14.7922	15.6996	17.5429	16.3262	17.0942	13.9571	17.7703	11.0807	18.5132	17.0803	13.1971	12.5739	11.6442	12.496	28.5407	16.4085	15.9951	9.61965	8.22943	13.6965	13.6317	16.2771	32.9505	20.3353	14.065	10.2018	18.2628	14.715	13.3077	14.8654	10.9618	15.8423	19.2628	15.6124	13.0391	9.53101	14.1127	15.6871	29.6899	15.46	10.2116
SLC25A44	3.52525	5.11901	8.16057	5.13313	4.15009	4.44331	4.10895	4.29145	6.23356	5.81369	3.00351	2.4481	4.31541	5.48246	4.69574	7.31508	6.72909	5.37291	3.37384	4.87628	4.0922	5.22501	6.27554	6.05494	5.00017	4.18497	8.35633	5.2452	5.98047	3.43006	4.95357	4.77595	3.07664	5.51143	4.77622	4.95937	6.31813	3.67159	4.95108	4.66921	6.56219	7.42626	7.35011	4.88683	4.44727	5.48826	7.09535	6.3541	4.83964
SLC25A45	0.491619	0.768531	0.179008	2.36763	1.39206	0.608971	0.625141	0.506873	0.694763	0.583427	1.26022	0.389453	1.50745	0.740761	1.22409	0.952906	1.52526	0.78828	0.552659	0.651052	1.73716	0.978684	2.40456	1.10791	1.24615	0.704154	0.50609	0.676568	1.79633	1.03286	9.27497	1.10934	1.56898	0.595902	0.842406	0.588188	1.84889	1.12413	1.39635	1.37501	1.85392	0.894519	1.05968	0.977474	0.544528	0.793325	2.4037	1.14115	0.599327
SLC25A47	0.0096692	0.187651	0.101948	0	0	0	0.0349944	0.0560296	0	0.0271003	0.0795817	0	0.0618611	0.0755112	0	0.225511	0.0561531	0.044316	0.0282783	0.107047	0.043015	0	0.0750828	0.0320363	0.0871572	0.0100805	0	0.0198262	0.131208	0.013422	0.0159376	0.0272887	0.0290282	0	0.0388543	0.0766631	0.386845	0.0424963	0	0.0269831	0.149558	0.00820536	0.149255	0	0.0135862	0.00951623	0.101282	0.0153785	0.0550916
SLC25A48	0.115592	0.251923	0.00615537	0.0376653	0.0164812	0.0646078	0.00845146	0.101487	0.0100821	0.0229074	0.0453035	0.198135	0.116532	0.0547099	0.0106094	0.232829	0.0447529	0.0829461	0.0341474	0.224058	0.0986908	0.0946643	0.0271997	0.343526	0.00451055	0.0438216	0.030208	0.0359116	0.0264066	0.243115	0.0404152	0.064257	0.024537	0.0605322	0.131371	0.111089	0.0590062	0.0423359	0.0122478	0.0342124	0	0.01189	0	0.0876669	0.0836702	0.0137895	0.0229316	0.15599	0.0324312
SLC32A1	0.00675792	0.0154296	0.047502	0.0622863	0.0254377	0.0226631	0.00815267	0	0.0194513	0	0.0476748	0	0	0	0.0307029	0.480719	0	0.00516217	0	0	0	0.0107432	20.2646	0	0.00870218	0	0.01457	0.0069284	0	0	0.0445559	0	0.00676273	0	0	0.0267904	0	0.0148506	0	0	0	0.00573482	0.0379332	0.00768796	0.0189911	0	6.37967	0.0537412	0.00481302
SLC36A1	3.51636	3.76106	0.529896	2.8099	10.0255	3.72324	3.90537	2.06023	6.78207	5.02202	3.15871	4.57496	3.03571	2.89659	6.03098	0.909617	5.38095	2.98681	3.82639	1.81481	1.79232	3.39127	0.354779	6.27857	2.23673	7.18119	2.86378	5.92753	3.26899	3.15838	4.18985	3.44983	1.89285	2.14101	5.66135	4.07527	10.5686	3.64456	7.13661	4.98639	2.42843	5.04807	4.68616	3.07038	2.34961	6.65902	1.44224	7.49121	6.8067
SLC36A2	0	0.0186328	0.00717043	0.00626808	0.00383982	0	0.00984517	0.0157631	0	0.00762427	0.014393	0	0	0.015933	0	0	0.00947872	0.0155846	0.0079557	0	0.0121016	0	0.0211235	0.00270389	0.0315263	0.012762	0	0	0	0	0.0201771	0.00575796	0.00408334	0	0	0	0	0	0.0142675	0	0	0.0138507	0.00572602	0.0232099	0.0114668	0.216857	0	0.0129796	0.0029061
SLC36A3	0	0	0.00668143	0.0175219	0.00357796	0	0.00458688	0.00367203	0.00547186	0	0	0	0	0.0049488	0	0	0.00441615	0	0	0.00467706	0	0	0	0	0	0.0079278	0	0	0	0.00527786	0.100273	0	0	0	0.00509282	0	0.00400307	0	0	0	0	0.00967963	0	0.00432542	0	0.00374201	0	0	0.00270792
SLC36A4	1.99184	1.26303	0.0883729	1.06497	1.91157	1.63531	2.19492	1.64613	1.76283	1.18632	0.781355	1.06027	0.972119	0.902358	1.42527	4.67481	1.3059	1.48995	1.12759	1.48468	0.876246	0.953654	3.97016	1.27942	1.58195	1.24332	0.743481	1.2061	0.744702	0.974823	1.27298	1.63472	0.880698	0.886799	1.32557	0.911377	1.03625	1.24326	2.41573	1.39337	2.95862	4.33622	1.10645	1.27498	1.23911	1.35225	2.74672	1.46828	0.771337
SLC38A1	11.9446	17.2446	1.75195	11.3527	6.57218	13.0533	16.7335	12.5791	13.8179	13.366	3.35735	29.5096	6.62728	7.13925	9.03003	0.565097	13.4558	12.1716	18.324	5.67895	12.502	6.57434	3.81911	23.5874	6.18416	18.3757	18.057	14.8029	6.32697	10.4059	35.3938	8.76456	7.03764	16.4655	13.0678	9.94269	10.3319	13.5306	5.37877	9.06386	31.7915	11.2004	23.8275	3.89848	6.11832	15.1915	1.28945	4.20169	7.21428
SLC38A10	20.9343	23.0724	21.761	37.4182	27.8611	17.1996	11.9421	23.0896	18.0778	17.26	21.1098	18.5343	26.5759	27.7082	28.6408	48.593	23.4796	24.7254	25.566	23.2278	16.2203	26.2016	25.6167	18.5314	26.6871	14.4331	19.7091	16.4816	32.9946	18.0784	25.5727	35.4195	17.9058	20.1081	23.046	25.5868	29.7496	22.8951	28.6008	25.4886	18.4591	14.8973	39.3547	21.1532	18.8443	12.7288	73.9885	33.4924	23.6953
SLC38A11	0.300776	1.69894	0.0770796	1.90107	0.828482	1.66011	0.166308	0.417568	1.44738	2.3241	0.611512	0.0225555	1.05836	0.240599	6.3343	1.80122	1.08079	30.5213	0.265726	0.998193	0.102212	0.717228	1.54083	0.479586	0.742344	0.25151	1.17535	1.15636	1.26128	0.704554	6.99235	0.521695	2.4769	0.409941	0.89388	0.912905	1.78456	1.01898	0.551404	0.620771	0.205958	0.635444	9.59341	0.185342	0.180494	5.12172	0.443043	1.22085	1.1157
SLC38A2	32.3289	27.6994	4.25038	20.245	45.976	43.4243	55.4789	18.6189	37.2966	26.821	20.5919	57.2624	23.9972	15.2985	25.17	6.78104	37.6964	32.2002	45.0961	16.7952	25.0328	19.9168	12.0745	46.7195	30.99	54.8798	20.3706	30.5998	16.8716	19.8634	28.5371	26.7026	23.5691	21.3285	26.1653	25.1413	29.2492	19.0172	34.1976	26.3006	40.8299	28.9348	25.5192	30.5914	13.983	46.4555	15.0033	32.1037	17.5716
SLC38A3	0.626883	0.555502	0.708724	0.65994	0.507411	8.60029	0.163945	1.61306	0.0504713	0.331739	10.2366	0.0225426	1.79497	0.0171175	6.92435	0.250492	0.117109	0.157386	0.777792	2.47517	0.0780081	1.2823	0.272326	0.784325	2.91283	0.850071	2.14547	7.49662	0.277605	2.95134	0.0216772	0.315488	10.1074	0.162336	6.51779	0.399709	0.7477	7.60077	0.224814	5.16254	0.00847575	0.0855628	1.64251	0.3092	0.036958	4.05989	0.809318	0.404391	3.19084
SLC38A4	0.730208	0.249122	0.0442474	1.6632	0.698997	2.13918	0.258199	1.18752	7.29573	0.266605	0.646387	0.750982	0.306076	0.196639	0.444877	73.8815	0.0633656	1.32714	0.364107	0.175517	0.2427	0.733858	21.2849	1.62402	0.880845	0.857523	0.199052	1.35527	0.208804	1.47965	0.380445	0.0296094	1.17588	0.279727	1.24227	1.74684	0.516946	1.05593	0.562491	0.351333	0.0405691	27.5357	3.26252	1.00734	1.24419	2.30878	27.5726	6.07383	1.78433
SLC38A5	24.1336	8.87027	23.7367	3.14872	3.62943	12.0187	29.7261	0.862159	2.87508	8.66403	18.9086	9.68027	11.9772	27.8131	4.88272	0.449762	8.58187	3.82667	29.906	4.787	39.9387	3.32747	0.201904	30.8268	7.79013	21.5007	17.1166	11.9691	18.5497	32.3995	3.14289	3.37556	19.1376	22.3275	7.52856	8.2118	13.3409	7.66604	7.33384	6.60899	0.921648	1.51512	3.30818	6.38428	24.0031	5.30139	0.192918	4.3284	5.29931
SLC38A6	2.17985	1.5857	1.55005	1.77031	2.76689	1.6604	2.27912	0.861682	2.00387	1.49661	1.42257	1.46677	1.76867	2.41056	1.90907	2.73117	1.45239	1.27014	1.82853	1.39269	1.48844	1.82133	1.02349	2.08945	1.84957	2.03652	1.40628	1.75322	1.28409	1.82492	2.00541	1.46886	1.02813	1.76879	2.16836	1.61443	1.46598	1.6116	3.30484	2.35309	0.973603	1.49134	2.03456	1.30721	2.76374	2.25846	1.53991	1.41904	1.242
SLC38A7	2.86888	4.23803	3.15688	2.6717	3.55668	2.34057	3.27487	3.16719	3.06521	3.39853	3.44922	6.24133	3.47666	4.07411	3.19538	1.503	3.49977	2.73123	4.84641	4.12586	2.40568	4.04651	2.33785	5.25963	2.12748	2.89494	3.19724	3.32899	3.07627	3.06706	2.75193	2.86858	1.16032	3.59959	4.25932	3.28961	4.07095	2.4195	5.02576	5.34308	3.228	3.40372	4.94066	3.16462	3.03465	4.54011	3.18293	2.76224	4.45505
SLC38A8	0.00956289	0.0655017	0.0168046	0.117519	0.017998	0.0801745	0	0.0554135	1.88545	0.0357364	0.0112438	0.00983495	0.0734171	0	0.0434465	0.245335	0.0111071	0.0073048	0	0	0.0283614	0.0760118	11.943	0.0126736	0.0123141	0.00996968	0.0206175	0.0980412	0.0144184	0.0265489	0.0315247	0	0.0191394	0.330514	0.0384271	0.0758202	0.0302046	0.210145	0.0334373	0.0133432	0	1.73664	0.295228	0	0.147805	0.0752928	1.82807	0.25856	0.0272429
SLC38A9	1.37811	0.895779	0.408815	0.947934	0.974023	1.39176	1.08933	1.2186	1.27396	1.74613	1.04778	1.21658	1.32693	0.882741	1.03008	1.31737	1.32815	1.68822	1.2858	0.928852	1.07587	0.993544	0.645542	1.32081	1.02819	1.28463	1.13491	1.71	1.49818	1.26984	1.68982	1.04606	1.06539	0.983173	1.40754	1.18409	1.11673	1.11561	1.05702	1.43597	0.865285	1.39701	1.55485	0.744631	0.764577	1.71139	1.02482	0.921885	0.926732
SLC3A1	2.3296	2.68071	0.0560787	12.0961	2.32487	63.1642	0.0449151	9.00205	2.35373	1.60002	15.806	0.0273502	15.7855	1.79645	31.2001	2.20803	0.392278	15.3493	2.96583	1.0828	0.433789	5.36912	0.0585093	5.49812	9.63301	2.43425	9.3801	21.4953	6.24702	8.98884	0.127118	4.14294	50.4813	3.24323	18.7117	5.58225	7.57928	29.1497	2.54473	11.2358	0.344493	3.33323	0.306011	0.732134	0.07847	40.9135	5.26129	5.49005	13.8092
SLC3A2	28.2222	23.2673	16.5058	32.1032	23.9215	22.4642	33.1756	88.6729	31.5315	24.769	22.147	46.2999	32.5052	39.7678	38.6548	111.754	25.487	15.1479	26.9265	38.3776	27.4087	28.5289	32.9207	40.1163	23.5241	20.5374	56.827	21.5878	31.5353	31.9897	15.914	54.0461	15.6154	43.5901	36.3894	38.7209	31.0822	30.0865	33.0032	30.1633	40.7504	37.8101	33.1689	35.068	46.1972	22.985	81.4172	35.7819	20.5713
SLC43A1	2.17682	4.25607	9.77954	4.48626	6.0805	6.17703	2.48944	1.70754	6.47816	6.24371	15.5768	3.06942	8.09769	6.60249	12.2765	3.53777	4.18721	12.3055	5.38686	1.94468	9.26037	2.48972	1.24927	4.02716	12.0749	5.3809	6.3284	9.1895	9.83886	7.29445	2.41096	3.65552	30.3641	10.2252	5.67978	4.91027	5.01925	4.41562	4.65524	11.7371	5.79891	2.98405	20.1182	5.17691	1.47397	6.75675	5.10712	5.74938	7.94814
SLC43A2	1.61714	2.75607	4.14158	6.00123	6.12724	3.54487	3.47441	3.34217	4.98976	2.66613	6.38104	2.09496	3.86769	3.78912	6.66153	25.9268	5.29766	3.79354	3.84527	2.191	1.06525	4.7818	6.55672	3.86577	5.41294	2.52205	2.04029	4.19695	3.64498	1.9215	6.90706	5.38553	2.30926	1.23088	3.68849	2.4642	4.29273	3.46357	10.5213	5.81494	3.43738	5.99031	8.06686	2.43862	3.34844	3.30901	20.8129	4.58838	4.12918
SLC47A1	0.222037	0.888902	0.0962084	0.453212	1.77745	0.805816	0.311894	0.329	0.752896	0.551271	0.597231	0.228353	0.431998	0.372134	1.05022	0.106407	0.416866	0.260219	0.157152	0.677209	0.0496138	0.759143	0.299167	1.04605	0.36425	0.285388	0.281979	1.0041	0.100891	0.287103	0.641717	0.386284	0.194801	0.0976153	0.655926	0.180867	0.509168	0.471217	1.41447	0.86577	0.0352843	0.196165	0.102438	0.477506	0.188045	0.787284	0.163281	0.27574	0.504734
SLC6A1	0.528515	0.429229	0.511121	0.17981	1.47202	0.475815	1.02272	0.668008	0.581943	0.135868	0.321134	0.397632	0.217856	0.295475	0.778904	0.289546	0.774537	0.121928	0.508312	0.113445	0.389234	1.08831	0.537101	1.02245	0.219244	1.102	0.451201	0.890957	0.58829	1.05861	0.485268	0.790843	0.141984	0.481623	0.964483	0.892917	0.302495	0.561222	0.582923	0.316754	0.0617223	0.0842823	0.522645	0.500369	0.558208	0.565536	0.26937	0.970339	0.712402
SLC6A11	0.192123	0.0296387	0.0684348	0.0239291	0.0195453	0.0130601	0.00313209	0.235695	0.0560458	0.058213	0.0274735	0.0186908	0.0199322	0.0202753	0.0039318	0.021193	0.0271395	0.00793279	0.0177169	0.93255	0.0577492	0.0412733	0.0504007	0.0051612	0.0234024	0.00541339	0.00559749	0.0239557	0	0.039643	0.106984	0.00366361	0.0155886	0.00640944	0.00695512	0.00514615	0.0164006	0.00855793	0.00907797	0.0289806	0	0.0352512	0.0692224	0.0059071	0.00364799	0.0178862	0.0169968	0.016517	0.0499247
SLC6A12	0.128485	0.312161	0.144733	0.202431	0.306922	0.45298	0.703474	0.375444	0.469383	0.233918	0.278898	0.369315	1.05386	0.145793	0.409116	0.207458	0.838002	0.196291	0.982769	1.82365	0.395714	0.534208	0.0724828	0.604714	0.152723	0.240424	0.291218	0.520149	0.293067	0.516765	0.20635	0.260338	0.204403	0.731987	0.101495	0.0848921	0.523754	0.184611	0.982988	0.37694	0.0127393	0.173335	0.305125	0.0899491	0.30089	0.23345	0.0733308	0.22007	0.542006
SLC6A13	0.00819934	0.00468016	0.0504296	0.0377858	0.0578688	0	0.0247289	0.0197968	0.0472001	0.00766021	0.00482029	0	0.0262286	0.0266801	0.0062086	1.64458	0.138089	0.0407109	0.0279762	0.181549	0.0364761	0	0.042446	0.0190164	0.153095	0.0299184	0.00883884	0	0.0123625	0.0227633	0.101361	0.0694212	0	0.0202419	0.0164739	0.0243784	0.168335	0.0135136	0.019113	0.00572031	0.00792641	0.013916	0.0747891	0	0.00576044	0.0484177	0.203977	0.0391222	0.014599
SLC6A14	2.14742	12.4595	11.0976	0.762608	0.329556	7.0402	26.6862	141.395	4.5083	4.44749	14.0769	1.15175	2.88561	1.0018	0.262265	0.0762922	2.28411	20.1016	0.915409	17.6624	2.99606	17.5524	0	2.00187	30.6158	15.4989	23.3814	6.18261	10.4502	11.619	0	6.96742	1.29014	15.8852	0.175263	4.47772	3.75195	6.02135	8.26216	0.869899	0.245542	13.0828	3.71551	13.9879	43.9461	0.640095	0.105816	2.45443	0.811297
SLC6A15	0.00990485	0.110812	0.0104433	0.0243442	0.0410114	0.0996497	0.078864	0.0688741	0.0342108	0.0592229	0.0489127	0.0101866	0.0126737	0	0.0570002	0.0161705	0.00920345	0.015132	0.171874	0	0	0	0	0.0262537	0.0688742	0.0247829	0	0.0284332	0.0268812	0.0219986	0.032652	0.00279537	0.0594713	0.00489047	0.0185739	0.0314126	0.0896827	0.032649	0.0346329	0.0138203	0	0.100864	0.0111195	0.011268	0.0111338	0.154021	0.0129687	0.170136	0.0155194
SLC6A17	0.565517	0.221175	0.0690116	1.78568	1.48564	2.55501	0.217936	2.99378	3.50413	0.0562577	1.31137	0.0942417	0.753757	0.0749694	1.05467	14.1877	0.246315	0.0479979	0.390504	0.302735	0.019412	0.482806	18.47	0.234212	0.977699	0.371213	0.25401	2.67613	0.181584	0.486994	0.0474697	0.243836	0.610459	1.39611	1.81656	1.2403	0.162632	2.45381	0.384488	0.255718	0.0151859	11.1333	2.24481	0.151901	1.51196	1.30124	10.5583	4.97188	1.89635
SLC6A18	0	0.00936253	0	0	0	0	0	0.0158411	0	0	0	0	0	0	0.0124201	0.0478189	0	0	0	0	0	0	0	0	0	0	0.0884092	0	0.0123654	0.0113843	0	0.0115729	0	0	0	0	0.0172692	0	0	0	0	0.00695966	0	0.00932994	0	0	0.0322146	0.0130438	0
SLC6A19	0.0362668	0.624795	0.121668	0.243101	0.878027	0.409096	0.00397744	0.0827877	0.370098	0.452789	0.0775303	0	0.485145	0.0343302	0.04993	2.95659	0.436551	1.11064	0.0289269	0.182504	0.537796	0.115309	0	0.133269	1.27366	0.0824936	3.24137	0.747014	1.58575	0.544617	0	0.190749	0.508097	0.170926	0.300299	1.50961	48.6662	0.228222	0.0192135	0.0782054	0	0.517601	1.82751	0.307559	0.245527	0.292034	0.332397	0.838998	0.0939251
SLC6A20	4.3363	1.78545	0.946762	3.09353	0.760498	12.5511	2.54622	2.88959	12.1311	10.018	5.90727	3.14436	8.22571	6.34187	8.4404	0.274489	2.40891	9.01012	1.21107	4.55876	9.98278	9.97441	0	6.40024	3.16576	7.18741	4.07116	9.67969	3.31239	19.383	0.0560416	8.72827	2.82138	6.99256	4.96751	4.18873	7.70175	14.7333	1.63998	3.20041	1.3653	2.64112	0.693654	3.87386	0.841545	7.27413	0.530782	2.37517	11.1184
SLC6A5	0	0	0.00859363	0	0	0	0	0	0.00351895	0	0.00287496	0	0	0	0	0.0484736	0	0	0	0	0.0036259	0	0	0	0	0	0	0	0	0	0.00403032	0	0	0	0	0	0	0	0	0	0	0	0	0	0	0	0.00320153	0	0.00174146
SLC6A6	25.4222	9.44779	0.240719	10.6896	30.1423	24.351	17.7256	14.3429	34.9272	11.136	11.3512	13.8952	22.4032	20.3942	16.1237	1.66623	15.842	12.2088	10.6956	11.0902	15.8131	28.0015	1.48373	37.9107	8.04631	48.9953	13.0312	32.7419	5.81799	17.5816	14.3949	21.718	9.00521	12.8351	17.7358	12.9203	7.70148	16.0932	15.9732	10.7448	7.96177	15.2747	5.05116	9.705	16.3131	14.3217	8.81337	35.5193	33.0356
SLC6A7	0.0435764	0.0180897	0.0417685	0.0547683	0.0410068	0.0332128	0	0.0956476	0.0171035	0.0814222	0.0372626	0.0529645	0.243308	0.0928112	0.257971	0.036957	0.0736193	0.0574951	0.0617903	0.180303	0.135112	0.195228	0	0.228381	0.0561133	0.0536901	0.111032	0.00406142	0.621183	0.0934833	0.104475	0.0391308	0.0118929	0.0391193	0.0636747	0.0392613	0.112612	0.0348216	0.166219	0.116078	2.76499	0.0874054	0.0778274	0.0856268	0.0166988	0.0311905	0	0.10711	0.0112856
SLC6A9	1.58135	1.31642	0.95394	1.17056	0.863038	0.791519	2.46093	2.2013	1.49941	1.34822	1.61749	4.27912	1.12604	1.78616	1.97101	0.577992	1.57824	1.95487	4.54591	3.04435	0.934988	1.40972	6.80301	2.58283	0.93349	0.783887	0.646983	1.46569	0.574463	1.07181	0.433494	1.66052	0.684953	2.54713	1.65749	1.14285	1.65781	1.21886	1.70163	3.31677	2.62718	1.43351	0.846945	0.701948	3.3969	1.32073	0.582747	1.46401	0.99177
SLC7A1	14.8259	9.9522	5.15818	5.94028	6.98434	9.28263	6.81221	8.19665	12.3151	14.7131	4.56804	12.8103	3.92373	16.9217	6.22617	13.2436	6.98153	8.17595	7.69617	8.16456	10.7511	6.28055	5.0281	7.17645	6.12402	16.8452	13.2032	10.3937	6.23967	7.92631	5.56512	6.60883	6.17808	15.1798	10.935	10.3904	9.29749	10.8335	5.12652	7.0807	14.6822	13.2818	6.13741	4.47898	12.4559	9.70161	9.02204	7.54951	14.4938
SLC7A10	0.0167742	0.0127663	0.0393025	0.283442	0.0105234	0.00937559	0.00674541	0.0216002	0.00804686	0	0	0	0.0357724	0.305661	0	0.0521627	0.649434	0.00427111	0.0272542	0.0137561	0.00829144	0	0.578909	0.00370514	0.316803	0	0	0.00573246	0.00843042	0.0232847	0.184325	0	0.475608	0	0	0	0.0294343	0.0184308	0.00651692	0.00780176	0.0108106	0.384338	0.0235391	0.0636091	0	0.764911	0.234273	0.0444647	0.0637157
SLC7A11	2.28866	2.55507	0.234526	0.268732	0.151048	1.67535	1.04	3.35642	2.70193	0.834039	0.68493	2.33337	0.779997	2.28872	0.396034	0.18087	0.337255	2.43844	1.44346	1.24237	4.43417	4.85972	0.0280091	1.75559	0.882507	3.76047	8.29386	0.680435	2.7845	3.60503	0.193226	1.04089	0.70748	11.3135	0.202921	0.893708	1.07283	1.28013	1.00057	0.28436	10.2552	0.583111	0.212591	0.986875	2.06024	0.397596	0.243224	0.218	3.33705
SLC7A13	0.00774483	0	0.0272196	0	0.00728814	0.0129864	0	0	0	0	0	0	0	0	0	0	0	0.0295802	0	0.00952696	0	0	0	0.00513209	0	0	0	0.0079402	0	0	0.0127657	0	0.00775034	0	0	0	0	0	0.00902677	0	0	0	0	0.00881069	0	0.0228669	0.0101406	0	0.0055159
SLC7A14	0.118084	0.309479	0.0555296	0.201831	0.378749	0.485241	0.122391	0.237722	1.21591	0.150718	0.220971	0.0324989	0.170247	0.00649415	0.221646	6.6116	0.0115903	0.0406537	0.0340481	0.0327336	0.00739879	0.055523	0.908328	0.0473895	0.625359	0.162987	0.0609575	0.313739	0.0250761	0.0623336	0.0191894	0.0633662	0.306237	0.0821173	0.138118	0.547237	0.204871	0.248526	0.0426456	0.053374	0	5.39281	0.595138	0.0264885	0.299122	0.438673	13.4315	1.50775	0.275989
SLC7A2	5.50563	1.70319	0.0618698	5.30022	5.17477	11.7482	2.99179	4.72852	15.0741	1.11836	5.32463	1.81274	3.01555	0.581414	8.76103	100.028	5.51038	1.56155	4.24958	0.806638	1.07029	1.55669	8.38694	2.55468	6.80341	9.23604	1.60355	10.7295	1.19772	4.84146	1.45444	1.71093	9.43361	1.9937	4.59803	4.8284	1.17923	6.15572	7.02477	12.5087	2.78669	49.6754	9.65284	0.906204	5.03672	14.8003	73.1386	16.4036	5.24229
SLC7A3	0.0767987	0.0175346	0.0539824	0.153365	0.14454	0.96581	0.0648543	0.140923	0.375783	0.0502243	0.0541788	0	0.33411	0.0399837	0.093044	0	0.0624403	0.0645305	0.0449207	0.113365	0.091107	0.170924	0.0298176	0.188294	0.138451	0.192157	0.149019	1.23615	0.289482	0.0106606	0.101269	0.704415	0.0999092	0.511906	0.22631	0.106558	0.0889423	0.227834	0.125315	0.192884	0	0.0716891	0.0431082	0.0698942	0.10791	0.0755836	0.180999	0.158789	0.0875141
SLC7A4	1.3151	1.23351	3.13545	0.491393	0.234132	1.40652	0.180092	4.79889	4.35815	3.33391	0.660297	0.694535	2.73786	1.81348	0.678224	8.87821	1.0073	1.00457	0.0485096	1.25919	3.2889	2.7913	8.41797	1.30482	1.75753	0.474308	3.5097	1.28268	1.81135	2.13142	0.515552	4.90522	0.149388	1.26355	0.142826	0.958148	1.62409	4.87386	0.40598	0.109107	5.89621	1.10997	5.31693	3.65531	0.4295	0.314829	1.50783	0.893179	1.048
SLC7A5	14.2898	15.3548	4.68337	15.7228	7.34111	6.39287	10.592	251.795	10.2351	11.9186	6.97841	87.6806	7.19092	22.1493	11.37	5.40357	12.4204	5.34577	24.8163	26.588	6.69193	12.5707	16.7763	32.5152	15.8424	7.54823	10.0931	9.85833	5.49414	29.6522	7.66795	26.5792	6.76113	2.47071	41.8215	28.0484	25.3926	13.0627	10.1606	11.7443	14.8915	12.2447	17.6297	13.725	33.4713	8.58691	1.84797	12.4016	6.19828
SLC7A5P1	0.0323927	0.184897	0	0.0497595	0.457239	0.0543156	0.0390782	0.0312841	0.606032	0.332891	0.0380866	0.333143	0.20724	0.252969	0.784896	0	1.01584	0.0494876	0.18947	0.199232	0.240174	0.0514955	0.0838448	0.708343	0.0834243	0.0675413	0.139677	0.0996296	0.2442	0.044965	0.427139	0.228549	0.22691	0.399844	0.173554	0.128414	0.170522	0.142367	0.33979	0.0451979	0.438403	0.0549774	0	0.184253	0	0.0956408	0.0848257	0.721272	0.207632
SLC7A5P2	0	0	0	0	0	0	0	0	0	0	0	0	0	0	0	0	0	0	0	0	0	0	0	0	0	0	0	0	0	0	0	0	0	0	0	0	0	0	0	0	0	0	0	0	0	0	0	0	0
SLC7A6	1.16455	1.30327	0.53175	1.81707	2.78931	0.584272	0.876679	0.624337	1.94978	1.66195	1.02963	2.30813	0.926911	1.44414	1.2498	0.863466	3.50932	1.17675	1.66939	2.08956	1.05042	1.0277	0.439091	1.77427	1.20735	1.33837	0.375625	1.14692	0.701646	1.26332	6.02681	1.07074	0.919915	0.950773	1.45239	1.74032	1.64846	0.770755	1.85428	1.15471	1.09476	2.08349	1.25782	1.02752	1.45593	2.16591	0.918471	1.53862	1.07103
SLC7A7	3.14946	6.34324	2.56169	10.7175	6.70271	13.3928	9.83607	4.24981	15.6126	9.19451	9.11612	8.10636	19.0302	7.30717	7.68575	2.73573	9.46208	6.08306	10.3312	6.20116	8.81272	12.9939	0.473851	20.1397	4.49211	18.2868	10.9491	11.5462	15.0329	6.79538	15.7412	16.3131	3.86074	9.00544	8.77312	18.2644	18.8423	11.8565	22.3209	10.0519	2.49076	5.1468	4.9429	5.20271	4.37766	10.6368	1.53584	4.59392	16.0056
SLC7A8	5.60667	5.60835	1.3623	13.0817	12.2762	12.2395	4.26285	6.96546	29.789	5.48486	4.95352	6.52465	8.82354	2.5887	7.74331	185.319	8.54559	6.56054	5.07793	3.18588	4.13335	11.2348	16.0867	7.95381	6.77478	5.83609	10.861	9.51666	10.5241	6.1625	5.23566	2.91719	3.72203	10.2143	11.4884	13.7031	10.6717	12.7131	15.2352	11.1694	9.21211	53.4526	11.8403	5.0306	11.1866	10.1587	154.267	30.88	7.27276
SLC7A9	0.093773	0.168223	0.0823923	0.0823129	0.460126	0.112312	0.0404024	0.129376	0.19279	0.193987	0.165384	0.0413318	1.32843	0.191797	0.801349	0.0937301	1.24475	0.31722	0.156712	0.428445	0.23838	0.127777	0.173372	0.492669	0.129377	0.027932	0.187733	0.0824044	0.908908	0.241741	0.143524	0.453684	0.167571	0.198429	0.35887	0.982466	13.3776	0.117753	0.0546472	0.140188	0.220154	0.0397882	0.54516	0.152397	0.0470573	0.112066	0.24556	0.13849	1.04949
SLC9A3R1	23.887	105.217	80.083	58.1741	20.3359	49.2886	41.4533	27.4671	26.591	17.0865	35.5246	29.3114	57.9563	63.5604	77.1517	82.4884	25.3443	101.375	60.3001	62.0668	33.6723	15.8274	39.1802	24.6367	32.0655	36.1052	83.7544	44.0565	67.5899	32.7825	29.6625	49.5271	21.5429	41.3294	55.4159	47.273	86.61	61.5487	27.9634	67.7184	30.8424	39.3298	192.602	23.6269	17.8745	40.9542	95.4808	20.4955	36.3848
SNCA	1.23506	1.97887	0.31984	1.31141	2.58138	1.15536	0.96717	0.585933	1.76496	1.27936	0.937533	0.548192	1.18108	0.411753	2.22479	2.27408	2.42104	2.94945	1.05193	0.778287	0.263473	0.420239	10.8467	0.821283	4.29685	1.38248	0.336351	1.68385	0.3855	0.48124	0.814294	1.10684	1.1362	0.203269	1.62529	1.05654	1.55126	0.62852	3.50529	1.70516	6.67776	3.49729	0.754071	1.05501	0.353166	2.02587	2.00294	1.8058	0.703694
STXBP1	3.49729	6.32766	8.991	6.29647	6.12428	7.22388	4.6451	7.16443	9.27567	2.90321	7.73196	2.86774	3.65159	2.96203	10.6046	27.0047	5.19528	5.287	2.99626	5.85939	2.00151	7.71792	37.7394	6.11347	5.06597	4.44781	5.94975	6.79826	5.39134	4.85466	2.63866	5.01628	4.66724	4.25558	6.53791	5.19003	3.24696	10.3611	4.55177	6.02584	34.9821	19.7115	5.41058	6.6538	7.96096	7.7	29.146	11.1662	5.06168
SV2A	0.771664	3.73777	1.02019	2.61448	3.33898	2.84782	1.71395	1.72383	3.99586	3.03867	1.79341	2.38456	2.21469	1.45025	2.59936	26.5964	1.40724	1.46261	2.35873	1.22424	0.668394	1.06623	62.4035	2.0597	2.89279	2.87586	0.948464	1.68207	0.386012	0.900978	0.86776	1.81145	0.985112	1.09495	2.65164	3.80244	3.17383	2.15137	2.63513	1.81129	0.132463	13.3416	5.23216	3.92166	3.26799	2.57292	18.9514	5.1845	1.47668
SYT4	0.615506	0.810071	0.144674	2.04757	2.37956	2.68207	0.368904	1.59779	4.06792	0.618986	1.72857	0.153214	0.777536	0	1.51991	53.3018	0.072856	0.158718	0.32868	0.255594	0.0581354	0.280457	11.2688	0.353308	3.09967	0.584468	0.464881	2.40757	0.195063	0.647599	0	0.210222	1.22796	0.493601	1.16577	1.75621	0.862663	2.3907	0.338131	0.382914	0.0151597	18.8469	3.06982	0.124879	2.39623	2.15298	31.9178	6.04822	1.4212
TNF	0.43591	0.319907	0	1.11603	0.566474	0.348061	0.638565	0.280661	0.388352	0.145446	0.817611	0.245504	1.28818	1.60755	0.644431	0.338886	2.43507	0.539108	0.86002	5.70686	0.446328	1.40245	0.214915	0.784034	1.16274	0.34625	0.895064	1.13855	0.10954	0.129663	6.97975	0.307559	0.498537	0.179357	0.152921	0.699459	0.59007	2.05268	0.459676	2.89633	0.0401334	0.334686	1.00495	0.200722	1.58958	0.388155	0.80177	0.132057	0.103486
TRH	0.0351767	0.0803152	0.0154538	0.0405271	0.0662049	0.0442378	0.0106092	0.0254796	0.0632805	0.0739435	0.0310199	0	0.101273	0.0114463	0.119862	0.0102552	0.0204286	0.0268704	0.0514386	0.151449	0.0260816	0.0279607	0.113814	0.0757567	0.0113243	0.0458414	0.0189602	0.0270481	0	0.0244148	0.0724766	0	0.0528026	0.0434209	0.058897	0.0348627	0.0277766	0.0676385	0.0512491	0.0245412	0.0170029	0.0597025	0	0.0700311	0.0864969	0.00865505	0	0.0419605	0.0125265
TRPC4	0.570867	1.93148	0.043616	1.16288	0.61506	1.92138	0.379277	0.371547	1.08351	1.82028	0.612845	0.208466	0.725159	0.204601	1.22162	6.93203	0.144142	1.01117	0.375043	0.274784	0.220834	0.387998	0.117781	0.709966	0.937526	0.672779	0.535123	0.894865	0.224536	0.683329	0.0409109	0.291869	0.72444	0.33701	0.803436	1.06595	0.50086	1.02722	0.863037	0.75036	0.0559863	2.55561	0.203175	0.470602	0.796312	1.00968	1.16993	0.875047	0.71887
TRPV1	0.045272	0.0159022	0.0122393	0.00534952	0.0655422	0	0	0.00672654	0	0.0780835	0.0696081	0.00716307	0.0579277	0.0498595	0.0685606	0.0527932	0.0242689	0.0851246	0.0305542	0.0685407	0.0568051	0.0332169	0.0225349	0.00692293	0.0358749	0.018153	0.052557	0.00714062	0.0997626	0.0145022	0.0918414	0.0491415	0.0139397	0.0171945	0.0419813	0.0483193	0.0476642	0.0573955	0.0284122	0.043732	0.0134662	0.0295524	0.0195476	0.0277321	0.0195728	0.0274189	0.118552	0.0553873	0.0099209
TSPO2	0.246486	0.301487	0.0928165	0.378635	0.182248	0.324739	0.0424797	0.0680143	0.0253378	0.32897	0.517522	0.235392	0.743422	0.343736	0.293293	3.26445	0.204493	0.618645	0.171635	0.129945	0.809347	0.419835	0.113929	0.303334	0.249386	0.110131	0.911009	0.108302	3.42438	0.293274	0.40628	0.372665	0.299518	1.6082	0.117913	0.104694	0.333657	0.793139	0.348846	0.540453	0.510604	0.20917	0.815314	0.4807	0	0.207932	0.253575	0.168012	0.125392
XK	0.601437	2.46794	0.833767	0.18991	0.226389	1.07571	3.36985	0.548583	1.69264	1.34854	1.13145	0.707893	1.03037	0.0434898	0.480713	1.22348	0.574371	1.2047	0.361562	2.26881	2.75982	0.738337	1.18486	2.80528	1.05414	0.512067	1.60646	1.4182	5.0177	0.728189	0.165223	0.815691	0.665395	2.56538	0.380421	0.860988	3.04296	1.29229	0.18693	0.522163	5.28444	0.972565	0.71739	0.554968	0.582165	0.55246	0.918727	0.908735	1.15177
ACAA1	7.66443	4.69481	7.39885	9.49857	5.49401	8.3447	3.42268	10.362	7.14446	7.72535	8.56552	4.54168	9.93229	15.0737	8.78226	1.96396	6.2437	11.5802	7.89413	5.5406	10.7302	9.39801	7.91068	7.43248	8.75992	5.71148	4.20631	6.28671	4.8313	8.99451	9.88541	10.2972	4.6715	4.83459	10.9252	5.65758	12.2523	10.3606	6.66769	9.65932	7.66252	5.83311	6.7672	4.98758	9.98161	7.84191	5.82373	5.20926	3.01611
ACADM	8.09555	5.53431	0.95224	5.83802	7.72085	8.83622	5.42284	6.30114	10.3631	7.20649	5.21682	3.06329	4.39754	6.26254	9.11516	10.4838	7.46821	14.7515	4.26155	9.5647	3.43533	6.2961	6.6412	5.95011	10.2935	7.92049	3.30103	9.27292	4.47445	4.57379	12.8402	9.02712	10.1576	5.46779	7.38496	4.75775	11.487	5.41853	6.00636	9.79376	9.49959	9.99321	3.32237	3.45052	3.87855	11.4716	6.66652	7.49057	5.42638
ACLY	30.0385	29.9334	12.3688	31.3049	33.8271	39.7565	44.5644	35.4378	53.4937	31.9135	20.1977	22.0287	21.9334	26.5423	38.0831	120.328	29.2118	43.2217	32.6215	33.2468	25.5821	30.9925	26.1457	36.0228	26.3881	48.961	29.0278	51.3509	27.2727	31.1026	27.8199	28.1032	22.6124	32.2506	32.1425	33.5408	28.9648	39.6322	29.1579	29.6494	39.5562	76.2151	29.2153	22.6943	30.4008	45.9446	79.8393	48.6872	37.7551
ACO2	18.0277	17.1552	4.16796	17.1923	10.6819	14.5729	16.2022	27.2218	23.0824	24.624	9.44934	21.7635	12.3598	30.8824	16.7602	13.483	20.4239	22.3792	14.2173	36.3033	9.7089	21.6927	21.0026	12.0401	13.0261	20.814	24.6031	15.1946	11.624	18.1709	19.8169	15.2404	9.39501	22.2633	14.2185	22.2353	28.9372	16.081	14.8456	13.9405	29.6536	15.7039	12.4617	11.8165	11.0565	16.1792	12.9519	12.6451	20.0408
ACSS1	2.10756	4.3687	15.6232	7.41272	3.88558	8.50424	2.76226	4.70681	6.29085	6.74279	7.34228	1.06009	9.40397	13.0384	13.8126	1.26269	6.66256	10.5339	2.24579	3.90233	6.14371	6.43044	0.85221	6.3595	4.87885	3.93746	7.18477	6.85153	8.67294	4.92315	13.2422	7.95894	8.24396	8.74578	8.86839	5.22882	6.48609	9.04066	3.35919	9.59847	37.099	2.65981	3.17097	2.62758	0.663698	9.88455	2.14628	3.56846	4.4389
ADH1C	5.6019	23.2637	119.345	25.04	5.86121	71.8837	0.530266	2.56509	17.1603	16.6705	7.12538	0.134654	68.4721	9.77448	25.2525	8.40836	13.4475	31.6255	19.5103	23.4683	4.10496	13.1129	0.423619	14.5757	21.1108	14.7126	22.4011	24.9863	26.9321	16.6297	0.107904	32.3983	30.5282	8.28851	9.89608	16.2386	133.555	31.9881	5.76614	30.9002	10.0353	6.57916	5.22322	9.67098	0.341656	51.175	3.64901	27.5321	5.24189
ADH4	0.00709127	0.356196	0.236765	0.305007	0.293617	0.0951242	0.0256645	0.109577	0.693965	0.51675	0.0250132	0	0.335724	0.332274	0.0429565	0.124041	0.609493	1.26212	0.490823	0.671672	0.0525778	0.0338195	0.431341	0.225553	0.273943	0.0443576	0.0152887	0.0290806	0.299371	0.30515	0.0116884	0.0700461	0.631572	0.262596	0.151975	0.0281119	17	0.303871	0.173566	0	1.94689	0.451328	0.228875	0.242015	0	0.725825	0.0185697	0.451137	0.146463
ADH5	23.9403	25.7672	8.61872	19.357	26.6024	24.7078	29.8128	20.9873	24.1232	20.192	12.8574	26.3163	18.6669	18.7184	20.9835	11.3013	23.9739	29.7479	25.0844	20.5884	12.9715	15.8042	9.3223	29.6766	19.5592	21.4667	14.2275	23.9102	17.4362	21.5013	16.8577	23.1791	13.6511	18.5593	23.1081	23.0074	22.9622	20.6995	20.0533	21.6027	23.5962	21.6992	12.4759	20.3581	17.2387	26.3163	10.8496	19.6834	18.0306
ADH7	0	0	0	0	0	0	0	0	0	0	0	0.00575604	0	0	0	0	0	0.0128257	0	0.0757314	0	0.0088974	0	0	0	0.0116698	0	0	0	0	0	0	0.00560079	0	0	0.0332811	0.00589255	0	0	0	0	0	0	0	0	0.0275413	0	0	0
ALDH18A1	20.3279	26.0958	43.1891	19.1715	28.6743	30.9411	30.9203	26.6	33.7683	22.4909	19.8714	28.8963	19.5271	28.6767	21.2927	29.3499	30.2736	41.016	22.2214	37.8463	44.0893	21.9771	10.3057	33.3068	22.1912	32.0947	34.7646	28.7536	53.1714	23.6333	12.0747	24.1355	16.5429	29.7957	16.9272	25.4062	36.0542	28.4204	21.6092	20.1208	47.5274	28.1353	23.9952	35.5263	18.9574	27.1206	13.94	24.7568	18.435
ALDH1A1	53.8027	53.684	1.38407	52.138	87.8269	132.579	17.8472	62.4985	142.804	29.8898	63.1378	7.88682	83.4992	114.428	93.6386	1589.32	36.0961	150.574	20.5229	165.059	30.4574	63.5371	20.9399	38.4196	119.993	62.183	81.4039	85.613	121.709	37.427	21.1943	61.2491	121.881	51.2334	46.4439	83.7595	59.8726	80.3754	37.1609	64.942	131.505	286.488	48.246	29.7422	47.8107	94.4317	269.023	113.567	42.3843
ALDH7A1	11.636	5.71803	3.49862	6.25587	5.41217	7.14099	4.93121	7.96586	7.54889	9.44122	6.0076	5.57065	8.76327	6.5521	6.09882	8.1186	7.76173	7.7252	6.95136	13.7408	5.66953	7.11834	6.91559	7.76729	6.44011	6.26887	4.39554	6.87182	8.17437	9.20637	2.28179	6.23333	4.79827	7.24524	7.47099	6.97467	6.04196	7.61079	4.65269	7.42783	7.7084	6.57227	10.9564	7.75403	5.08919	7.99877	4.45561	7.54599	4.49228
AOC3	10.3316	54.1353	0.486486	16.5027	40.1052	13.8681	18.5451	8.19553	23.8607	32.5454	6.98025	15.9837	6.08099	15.5743	14.2837	1.56037	25.6568	19.6169	17.3512	4.13383	5.05174	12.0967	1.58243	11.6413	21.8251	24.8773	7.27018	14.9284	4.41755	6.87985	13.2521	8.86028	13.521	4.28104	9.61033	11.4778	14.3509	8.20022	19.1672	8.87908	0.877221	11.8966	7.03056	15.8608	10.8809	21.9672	6.60515	43.6148	14.7219
ARG1	0.0619665	0.0606349	0.046668	0.190377	0.416518	0.029687	0.0213588	0.0512963	0.369455	0.0496218	0.0728587	0.0273126	0.101943	0.023044	0.107249	0.175492	0.143946	0.135241	0.198486	0.0435574	0.131271	0.0422185	0.481179	0.0469279	0.501564	0.0369157	0.0381712	0.0726054	0.106777	0.0614407	0.569057	0.0499668	0.177173	0.0874163	0.189717	0.0526401	0.0652408	0.0583594	0.144447	0.0370554	0.085577	0.41317	0.062112	0.0100706	0.0746307	0.296219	0.67226	0.22527	0.0378282
ARG2	2.4891	1.28116	0.366608	2.63009	1.67212	1.35102	1.80516	0.979626	1.10778	1.25009	0.634382	1.10979	1.07698	1.26406	1.29645	17.5248	0.651738	1.42876	0.925724	0.6106	1.07744	0.365963	17.7082	0.800861	2.24179	1.04999	1.31835	1.04731	0.585716	0.699021	0.343871	0.761358	0.539927	1.40303	0.905776	1.09797	0.825571	1.48602	0.981006	1.27479	0.723264	3.58352	1.71617	1.41582	2.2339	1.2107	3.78653	4.81694	1.40385
ASNS	4.33799	9.72169	5.43423	6.87964	3.94991	4.15088	5.24742	3.16005	6.82177	5.84384	5.28872	13.0951	4.51147	10.3319	4.96113	15.7998	3.49203	6.30817	5.97988	4.85587	10.7521	3.74295	13.9723	5.35065	7.52681	3.4845	8.56975	4.62755	7.61203	6.04332	10.9731	5.74121	5.86103	17.8231	5.64317	7.37569	8.65755	7.69657	3.17651	6.07463	47.2506	7.389	7.19972	3.18931	8.76713	3.96962	16.6715	4.51473	5.54225
ASS1	27.4953	333.099	287.295	44.0938	24.2425	47.6625	155.131	98.616	38.708	83.8558	40.3484	36.2664	40.9175	40.9018	73.9247	39.0664	32.6574	110.957	25.681	88.3333	62.6176	104.248	28.1293	83.4834	34.877	45.5928	79.6297	44.9409	66.161	106.782	3.56281	54.0499	23.223	59.149	37.0884	35.2593	53.1768	133.313	28.9289	63.726	73.7583	33.9707	108.717	256.171	55.887	43.3942	10.2453	20.5454	23.9163
AUH	5.00739	4.55554	2.30137	5.59741	4.30615	8.3963	5.07431	7.37305	4.9225	4.15994	7.70818	5.134	5.42147	4.18122	9.08825	8.40856	4.68859	10.5099	3.78504	9.06885	4.9236	5.76821	12.3628	8.25959	6.77538	4.81883	7.37441	6.53955	6.56257	6.84392	4.92676	6.03327	6.75322	3.59445	7.49138	2.99288	5.41797	7.43178	4.29187	7.53506	9.51758	6.61584	5.69711	4.40822	3.56123	7.7865	6.8085	3.79825	4.72395
BCAT1	3.15398	15.1392	8.07607	1.78366	7.02032	6.75496	6.70272	1.23696	3.53768	6.41488	4.0297	6.59984	1.23811	2.84764	4.01802	0.313531	3.23262	0.779755	9.16501	9.58574	1.12817	2.78527	0.103241	2.69103	2.47107	6.99674	1.33451	7.04109	0.982262	15.1275	1.16391	2.13463	6.16757	5.27354	2.66338	2.14342	4.37982	4.05952	7.7343	6.32393	0.114248	2.26405	1.2915	11.0885	3.84007	5.13373	0.272728	3.59481	3.47831
BHMT	0.0444882	0.231366	0.199788	0.0151866	0.106988	0.0248657	0.03578	0.0525135	0.064025	0.0600354	0.017436	0.0559214	0.0885497	0.0193016	0.0823455	0.0634079	0.0287069	0.0679664	0.289132	0.0912087	0	0	0.0959604	0.0818889	0.0572875	0.0360739	0.0106573	0.0354748	0	0.020585	0.0162954	0.0488273	0.0346265	0.0244065	0.0397266	0.0489901	0.0988823	0.0217252	0.00576133	0.0758692	0.0191144	0.0419478	0.0971128	0.0168702	0.0138912	0.0291896	0.0582498	0.0707569	0.0281642
CAD	6.55562	4.64735	5.06314	6.80236	6.45281	3.27623	2.91278	4.21883	5.72787	7.05849	3.53341	11.9293	4.24168	8.29606	5.81162	3.71879	5.70948	5.49357	6.77538	10.1932	4.56353	7.21699	2.80134	6.53799	3.90434	7.34266	1.2602	5.99891	8.1216	5.03165	9.9374	4.54667	2.37898	7.10282	8.13357	6.29649	6.38882	3.83752	6.29745	6.87618	6.23757	6.34311	5.97932	4.72046	5.21509	8.97249	4.94889	5.05884	5.78248
CBS	0.0666471	0.125831	0.00900901	0.0354388	0.0192976	0.0429818	0.00309239	0.0222806	0.0221342	0.0335272	0.0663063	0.00527255	0.045919	0.0433731	0.104813	0.272018	0.041682	0.00783226	0.0674705	0.0189191	0.0608185	0.0122251	0.00663493	0.0917242	0.135334	0.00267239	0.0221062	0.0788404	0.0270541	0.074723	0.0169005	0.0723436	0.161606	0.0253128	0.0412018	0.00508094	0.0377832	0.191521	0.0448146	0.34336	0.00495605	0.0326292	0.00359711	0.0408257	0.0936457	0.0580243	0.0134251	0.0448461	0.157004
CPS1	0.474679	0.505765	0.199023	0.104898	0.652008	0.421705	1.00263	0.498646	0.371528	0.958512	0.209538	1.26928	0.93557	0.164755	0.269888	0.0874008	0.412048	0.358776	0.454627	0.25405	0.172886	0.121797	0.200464	1.5352	0.392483	0.342069	0.125681	0.508851	0.462062	0.256629	0.280019	0.129265	0.610021	0.205588	0.278864	3.95501	18.3929	0.208622	0.234888	0.585634	102.447	0.305292	0.0981636	0.441477	1.00163	0.499953	0.076326	0.760257	0.25622
CS	22.9079	17.3392	10.0985	15.9732	13.2242	17.0986	19.7722	27.0467	17.9874	21.526	12.0217	23.0734	14.7863	13.3999	19.4384	19.9362	17.2815	20.0951	22.1995	13.3058	18.4737	17.4765	14.3823	26.143	13.1311	16.4522	22.4246	17.7947	22.7244	13.3366	20.2296	20.7044	10.3242	22.5918	20.0496	14.8376	20.1792	17.9842	16.1129	23.6419	25.237	20.9847	24.3986	10.0211	18.963	23.0001	21.5376	13.7984	18.1419
CTH	1.13852	1.14344	0.316565	0.74163	0.793368	1.1841	1.93855	0.494104	1.22369	0.949217	1.11836	1.13386	0.949683	0.900378	1.27678	0.663834	1.02944	2.31732	1.24337	3.04033	2.22257	0.778961	0.382355	0.921561	1.20626	1.19447	1.39821	1.09337	1.08646	0.960247	0.5226	1.38288	1.52151	2.33039	0.637024	0.742718	2.55668	1.36972	0.797863	0.784241	1.32354	1.10069	0.556152	1.35259	2.3591	1.13469	0.386828	0.813704	1.98096
DBH	0.201388	0.0718449	0.0442367	0.425368	0.331647	0.0211053	0.0759225	0.158027	0.163027	0.105832	0.384779	0.0582518	0.153001	0.0655304	0.390762	0.278879	0.526295	0.120183	0.104298	2.81791	0.0746589	0.180085	0.0325793	0.204344	0.178288	0.0787331	0.0135684	0.161303	0.0759104	0.244607	1.65972	0.177613	0.188936	0.13983	0.202312	0.274437	0.172274	0.248936	0.286068	0.201968	0	0.208284	0.0529884	0.107392	0.150328	0.266334	1.87875	0.270253	0.125501
DDC	0.205233	1.00683	1.92022	1.20994	2.22884	3.20879	0.133833	1.19461	10.8964	2.23868	2.04134	1.46039	2.91705	3.85528	0.588015	41.3069	2.55126	1.69059	1.37348	0.586795	6.30061	0.581985	209.603	3.01767	5.52843	0.584063	8.46692	3.01398	26.4696	1.20115	0.127999	0.657487	2.842	9.20212	0.572089	3.15547	18.39	2.2611	0.277993	0.201229	2.56314	5.27194	1.80584	0.858188	0.8885	0.791567	33.7496	4.50807	0.912562
DLD	7.35976	16.2528	6.90496	12.6872	9.75539	13.9425	8.61735	14.6088	14.6735	15.0857	8.91588	12.3226	9.15674	13.3948	11.792	18.2291	13.7145	18.641	9.45643	17.2343	10.0131	9.69085	10.5913	15.1354	12.6306	9.54484	12.5978	15.7639	13.9921	11.1868	12.7965	10.3206	10.2492	11.062	9.35679	10.4108	16.4408	11.5059	10.9042	13.9105	20.3669	15.3353	11.1432	7.83112	12.1493	15.4074	10.8355	9.27245	11.166
DLST	26.1994	20.2813	3.53374	21.3238	21.2691	22.5647	17.9687	17.5454	18.7891	28.3698	17.9532	21.3144	20.4036	35.0061	20.8718	17.8283	18.7252	26.6041	25.0749	16.9252	31.3278	22.6816	16.2831	33.0676	19.7952	29.4103	22.164	20.35	25.3855	16.8811	23.6747	20.3383	12.4605	25.3129	25.0356	25.1509	25.3176	24.7457	19.5746	18.8996	30.0838	21.8372	17.366	17.6838	30.8232	24.3815	16.7539	20.1505	24.5297
EHHADH	3.72325	3.02517	1.31375	1.20528	1.35829	3.1836	4.44257	2.87379	2.58327	1.3485	2.55003	2.66824	1.8327	3.05409	2.55023	3.07292	2.19664	5.06336	2.69878	3.77872	1.34462	2.11223	4.51683	2.92091	2.34956	4.94271	3.12793	4.39392	2.76779	2.50709	1.32378	3.12833	2.40739	3.03344	2.93476	3.82206	4.2434	2.50499	1.63056	2.14826	7.59935	3.09048	2.75262	1.15786	1.26368	3.62063	4.69082	2.08966	2.31695
FAH	6.02898	2.29703	3.44496	2.92442	3.39759	2.98158	3.64556	2.33571	4.13272	1.41044	2.54244	4.99992	3.63975	4.20888	2.50265	2.36364	3.68149	1.74206	6.6529	5.09566	2.92897	2.28257	2.55626	2.70582	2.5149	2.41866	3.39828	2.28255	2.72185	2.96058	1.90793	3.40234	1.84596	5.90979	4.11694	5.07694	2.2455	2.64921	5.10944	2.26802	1.44279	2.47034	6.82222	3.33969	3.1629	4.21266	5.14976	2.77325	5.64973
FARSB	11.6327	11.3053	22.5741	10.9453	10.0479	12.8912	15.1735	11.5687	16.6669	15.9569	8.07415	16.541	14.0786	14.7645	7.73325	12.9512	13.1754	13.3979	12.5584	21.0863	15.7341	14.3067	20.4275	13.5008	12.2003	10.3512	18.6792	10.2587	17.7416	10.3996	9.78702	16.08	6.33978	20.2543	12.5593	13.5502	12.2148	12.4582	9.50218	8.60193	20.1351	15.9488	12.7158	9.07501	16.1493	11.9975	9.06566	11.2832	9.6749
FH	16.7371	25.68	60.9211	23.2903	17.7829	22.0458	26.6182	28.7914	30.7488	32.5023	17.7694	16.0607	21.1458	23.0107	18.5213	20.1238	26.8725	37.5484	19.198	25.5132	26.18	27.2529	31.0464	24.2157	21.4792	15.2309	21.6405	23.6617	38.4712	23.9997	17.12	18.9883	12.9051	41.179	20.4606	18.5596	27.1975	27.054	21.9778	24.6792	48.1553	25.5327	49.7545	23.8075	17.4697	20.1968	16.7468	16.1578	16.2349
FTCD	0.231161	0.095961	0.221571	0.556852	0.301576	0.193804	0.0190139	0.431278	0.264628	0.103073	0.123543	0.0108063	0.524341	0.0136761	0.0875185	52.2221	0.0671225	0.100328	0.169012	0.174489	0.0934871	0.283964	5.487	0.111402	0.608863	0.0492944	0.135922	0.1562	0.102975	0.102098	0.242467	0.0222406	0.136692	0.0778192	0.562963	0.124963	0.221251	0.126995	0.091849	0.0659744	0	0.378956	1.03214	0.155394	0.22884	0.0878994	34.8892	2.99136	0.112251
G6PC2	1.40829	0.1398	0	13.9034	3.03812	11.919	0.255177	8.92391	21.8134	0.057204	4.12322	0.0457978	1.51708	0.00724505	1.55108	31.9753	0.0129305	0.0297638	0.862802	1.19142	0.0330172	0.822956	3.71003	0.678691	4.49422	1.14322	0.852072	12.5378	0.69659	2.86664	0	0.85617	2.9467	3.42172	6.5239	10.7024	0.275443	13.333	0.402239	2.39994	0.0430487	183.953	35.3457	0.0443269	11.7554	17.4922	13.4249	48.2848	7.56009
GCLM	12.7413	2.60498	0.552698	3.36722	5.03457	7.60937	4.97135	4.72991	5.91204	1.6521	4.16974	2.46892	3.2524	4.21904	5.28806	18.159	3.87676	8.98985	3.15999	5.09277	2.4938	2.30613	2.64582	4.40013	4.56667	5.25643	2.80928	5.21849	1.50491	2.85567	3.09993	3.85402	3.80904	2.59086	8.03021	2.45553	6.11594	5.09202	3.04486	5.29758	2.58133	7.36438	4.12538	1.81093	5.75864	8.64197	6.0343	4.02228	4.43891
GLS	14.0299	9.68142	2.9426	7.68968	14.915	10.0826	11.0851	6.32355	11.7208	7.92133	6.22711	13.6535	6.83787	5.74832	11.0069	101.339	7.97917	8.12362	9.48051	6.50614	6.96117	7.95234	5.48204	14.8825	7.73164	8.27298	8.18224	10.3986	6.59746	8.93412	19.452	11.3451	9.03753	8.37714	14.2472	15.9713	16.2361	8.98747	8.87135	13.3323	7.13225	23.7367	7.72764	5.76125	13.0105	20.5064	36.8184	11.6891	8.01289
GLUD1	42.3577	38.0117	59.7105	35.1494	33.5244	47.3775	41.7851	56.1942	37.9739	56.8074	26.2354	45.2455	28.0892	33.218	37.6993	38.3502	35.2922	42.2222	46.2563	46.3522	57.8639	40.8864	28.2508	51.3869	36.4158	55.8887	43.2368	42.6711	49.9424	51.8399	31.6538	40.0802	24.9212	56.6231	34.0324	34.7438	35.6913	41.5928	32.275	34.2101	45.0717	47.1242	32.2276	33.7686	43.7086	43.3806	31.7526	36.3376	24.9675
GLUL	37.253	58.0677	52.9314	62.4324	157.457	104.36	164.548	39.3074	64.7962	73.3568	42.0689	78.0618	60.9891	46.6402	70.8102	15.6425	82.3053	35.3503	42.4578	52.7452	27.7538	99.3883	6.43316	69.7139	79.4371	72.4069	28.4969	65.3046	24.4819	84.5892	51.7342	68.2357	55.1262	50.6599	80.4137	43.9771	26.5525	54.8306	184.288	57.0826	49.2412	55.6398	34.7989	68.7503	31.0498	89.6301	21.2072	112.67	43.5814
GOT1	9.04908	19.817	21.9042	15.7746	9.77827	15.6787	15.9552	24.0904	13.1159	24.9533	14.8753	12.0151	12.699	19.1382	15.8124	54.9463	11.5022	35.1481	14.7469	20.3736	14.1317	19.8728	48.0801	15.8872	13.9719	9.83801	36.7915	13.6107	24.3985	19.4445	8.38624	15.1388	8.89752	29.4615	16.9268	15.5185	20.4295	20.5162	12.8721	15.4799	44.5788	17.9037	52.9387	15.4947	11.9889	20.8134	12.8912	11.6987	8.73957
GOT2	19.5011	22.2466	26.2008	20.9098	14.7783	21.7246	26.808	27.0238	26.2835	36.0796	18.644	26.1601	22.4526	29.5244	19.0963	23.7589	22.4249	29.8949	30.7002	27.9486	21.4933	21.0592	28.5021	22.8881	17.9386	16.1027	21.4503	21.2337	29.1102	19.4593	18.3938	20.9353	10.021	25.5881	22.2664	23.8956	20.089	22.8378	20.0319	26.8621	36.8199	26.7164	31.8963	13.5726	20.4112	22.5611	20.6348	17.2343	20.1489
GPT2	2.45839	5.04418	13.0035	1.40459	0.870755	2.91032	2.80394	6.43797	4.28261	4.87994	10.6222	6.82762	2.0387	1.89564	3.61523	4.47261	7.11301	10.6274	4.11796	8.42903	6.48723	3.67751	4.33311	4.36105	11.7884	3.48484	7.4664	4.51035	11.4501	15.4514	2.6217	7.60259	18.2867	7.52892	2.69519	3.52172	3.02352	7.74555	1.29864	4.2362	17.6469	1.72147	4.07986	5.65572	4.20438	3.15235	0.946299	2.22494	8.69004
GSR	25.4502	19.6739	22.1442	23.1382	21.2086	34.2585	39.2472	18.8288	31.3676	27.9287	20.7305	10.3017	30.9145	24.2914	28.1416	35.7443	19.1491	52.6079	17.801	31.9079	31.5002	17.8203	19.2228	14.3647	27.5754	16.6726	47.5249	31.9651	23.6181	18.947	18.9196	38.1046	14.9981	40.7278	25.4806	20.6322	24.5998	28.365	18.2636	28.4552	60.5517	27.1561	24.5457	40.1828	7.8678	32.3566	17.2735	20.9738	40.3083
GSS	27.9115	24.9722	38.9808	30.7526	19.3756	23.2338	30.5494	30.3825	21.9208	29.0356	23.7938	36.3659	38.1923	39.1325	24.6572	29.2345	26.6267	31.4902	33.9063	49.1409	36.3031	26.6028	33.6162	25.2783	22.784	23.8244	35.63	21.2575	37.8532	26.8598	18.9156	34.1245	10.4697	39.1896	22.2207	31.6628	25.3557	35.0035	23.502	28.6532	83.747	24.4693	29.4139	29.7862	41.4184	23.5062	25.6078	20.7711	18.0674
HADH	14.4227	14.4693	15.3488	24.2455	13.5293	24.8329	10.2761	22.1226	29.3276	13.5701	14.0992	9.47484	12.6114	14.4886	14.4348	3.65856	17.0956	21.7122	11.4679	28.5347	10.7316	14.5281	71.3173	17.9635	18.3081	10.5426	12.5461	19.8009	18.595	14.8039	14.547	10.2041	12.4671	17.6693	20.493	12.2568	16.06	23.3231	10.4921	16.7873	27.5329	58.7993	23.0756	13.24	10.5047	22.4097	5.50195	35.1552	14.9151
HAL	0.114929	0.108049	0.0475205	0.233665	0.209943	0.0396759	0.0489351	0.199139	0.233506	0.375803	0.135131	0.0417173	0.307091	0.0351975	0.0563105	0.051244	0.65959	0.201403	0.0626106	0.856567	0.285716	0.182706	0.104993	1.1558	0.230697	1.6845	0.0583027	0.0242588	0.300699	0.131382	0.852463	0.257577	0.0778016	0.700978	0.140359	0.0603018	0.117443	0.0445691	0.433376	0.0990471	0.117639	0.1549	1.10049	0.0999823	0.0427466	0.279451	0.500127	0.376334	0.0337043
HDC	0.175884	1.76191	0.0154538	0.729487	1.96132	0.928994	0.175052	0.148631	0.803663	0.916078	0.325709	0.108532	0.658276	0.366281	0.685879	0.68197	0.837573	1.16215	0.981619	0.557115	0.156489	0.349508	0.153648	0.70512	3.00093	0.334642	0.312843	0.302037	0.0662969	0.366221	0.732013	0.241987	1.00325	0.0868417	0.135463	0.845421	1.15736	0.420325	1.98334	0.294495	0.102018	3.19035	0.555334	0.520231	0.370701	1.62282	0.961461	1.16091	0.109607
HIBADH	18.271	19.1228	7.14515	15.9083	13.5717	20.9182	21.527	21.0157	11.2291	17.6853	14.0781	39.8997	13.5289	20.1749	17.9741	25.2621	14.5941	27.1411	18.3592	32.5615	12.8474	14.8563	12.7244	23.1873	19.3331	13.7085	10.3969	16.5209	11.6514	15.55	9.28159	15.8604	14.5598	17.1921	13.7712	15.555	16.9501	15.1552	12.655	18.0964	29.3319	17.3731	15.888	8.31419	15.3088	21.2614	18.05	14.7441	14.1486
HIBCH	4.09966	2.40015	5.31377	3.17216	2.18974	4.42728	3.54358	3.96838	3.51038	3.4827	3.82487	2.15986	3.57893	3.53401	3.86044	4.56257	2.76248	7.49226	2.20234	4.81287	5.65624	5.72172	3.00548	4.01992	3.15603	2.73315	5.35976	3.77629	5.5959	2.67822	2.89107	3.48161	2.98624	4.44559	2.3118	4.57993	2.31449	4.11651	2.17787	2.88462	3.44547	3.40557	3.9841	3.17664	1.21255	4.12917	1.72701	2.46606	3.17296
HMGCL	10.8557	5.35231	8.39014	8.73693	5.71676	7.72232	6.12711	11.1076	7.66322	4.04699	7.98869	6.63041	10.0352	9.93985	9.3537	6.96594	5.92404	12.9492	7.20802	12.601	7.33539	7.20897	9.49751	6.11578	8.42452	9.38153	4.83869	6.51506	4.25065	5.54364	6.79041	8.51177	5.01789	6.29956	9.36433	8.86661	7.78136	10.5123	6.23847	9.28296	8.87456	5.75795	7.74839	7.19784	9.25305	7.14985	5.68788	5.70139	6.01481
HMGCS2	0.845726	1.19719	0.475575	0.22865	0.292875	11.4923	0.00816219	0.673027	6.28035	3.73567	4.7094	0.132208	18.0935	11.5537	3.19683	0.228805	27.8579	142.239	0.857443	2.92125	12.8923	10.3578	0.901894	35.7009	1.5508	2.89198	12.0489	0.208094	56.81	0.281753	0	0.171852	0.54842	2.33841	3.85155	3.84891	43.7086	2.02204	0.938398	0.0188808	12.2178	0.281334	0.0854493	0.431028	0.275692	2.28396	9.53195	6.05831	0.963728
HNMT	8.62796	9.1607	2.92436	9.19723	12.8138	17.6931	10.616	8.46688	18.2753	8.41601	8.59641	7.90671	12.369	10.354	14.9274	1.1601	8.22429	18.8946	10.2615	9.02962	7.95643	17.8036	2.86374	19.6506	13.06	15.7669	5.55924	13.6227	17.7623	10.1235	5.87782	11.6383	10.3397	20.2436	7.69143	8.8083	7.79001	10.4405	14.6003	13.488	14.256	7.75317	7.59605	10.8847	5.38577	15.9498	2.33216	12.4078	14.3945
IDH1	18.3971	16.9135	9.99062	14.0821	13.3318	22.4023	22.7541	38.2144	31.9272	25.9929	20.2099	16.3323	26.0246	49.6601	17.789	10.3164	28.1939	47.1857	16.2571	51.2299	16.5881	34.9105	11.7211	38.0837	21.7067	32.2978	46.8929	29.5402	40.1322	19.2259	9.77183	28.5913	9.67152	29.1898	20.6444	32.5877	24.8235	25.9465	23.8643	20.5131	47.5233	15.9152	29.7873	22.1822	16.9035	29.3983	6.9181	13.6249	22.9615
LARS2	4.02537	2.94573	1.25263	3.68136	2.87136	4.11038	3.61099	4.56045	4.40052	3.41415	2.52954	4.2759	2.55469	4.22756	3.50232	1.86185	4.16216	5.17404	3.29844	3.80101	2.21452	3.64572	4.07	3.82798	2.80771	3.3055	1.27955	4.52704	2.70392	3.77886	4.06178	3.77773	1.92697	2.48439	3.55997	2.45504	3.50456	3.78498	2.92101	2.80382	5.03884	4.90497	1.84671	2.13556	3.95651	5.77746	4.77643	2.97025	2.63717
LDHA	225.94	90.4159	21.0084	75.8984	97.809	127.228	169.681	206.607	106.085	72.1645	72.417	238.107	112.768	125.199	71.6863	6.03643	86.5026	92.9328	222.835	57.8664	192.23	70.8917	18.6225	143.341	77.085	133.792	204.854	83.0746	79.5005	148.326	26.5617	103.734	34.3268	120.78	77.9656	123.526	100.105	171.313	101.064	85.2425	47.9402	97.2519	91.339	120.753	131.693	79.1448	13.328	73.9897	53.7363
MAOA	8.24432	8.78663	1.45981	6.69471	4.91845	20.2716	9.98381	10.0256	9.45559	14.5284	11.1105	3.71193	12.5461	2.37138	8.76832	10.0983	6.26072	10.1218	8.85303	2.8063	10.2143	8.24891	12.5471	20.841	9.76935	21.0841	9.79642	9.8524	16.2591	24.4039	2.12652	13.6496	8.78235	9.39966	13.4833	8.02728	17.3069	13.121	4.22133	9.86569	25.0596	10.0136	5.21936	2.94255	3.47965	17.7979	22.8663	7.43697	10.9611
MARS2	1.79192	1.76281	0.445503	1.93834	1.72421	2.06752	1.76555	1.40228	3.38317	3.32128	1.36169	2.97472	1.91685	1.51488	1.4223	1.92836	2.97136	2.66717	1.33122	2.31765	1.97369	2.75707	1.08125	3.8295	2.79714	2.07839	2.07454	3.4675	3.9788	1.81556	5.69826	2.16273	2.0469	4.55178	2.09149	2.26131	2.18385	1.15854	1.69231	1.65614	4.19979	3.27597	2.02945	1.14053	0.680056	3.17556	2.02937	2.1352	2.21594
MCCC1	6.76714	3.53408	3.27535	6.55498	4.33	7.31043	4.8128	4.71211	5.53281	5.1262	4.44455	5.50646	6.16063	6.05186	8.34005	3.92457	5.53608	8.40727	3.52416	8.90368	3.33104	3.94222	5.74661	4.69497	5.51562	4.071	4.4004	5.71206	3.69643	5.06841	7.27244	4.67519	6.40938	4.48216	8.13681	3.8461	4.12394	6.36501	4.02574	7.40889	5.42498	5.07649	5.94291	2.95389	5.5207	8.04677	6.37255	5.30782	3.38604
MDH1	18.1653	23.2684	12.2086	21.6926	16.5791	18.652	20.1986	22.1862	18.5069	27.311	11.837	16.2836	17.195	22.1961	18.4085	24.732	19.5115	29.5252	19.2854	19.8839	17.2395	18.7919	49.3692	20.7896	19.1944	17.3571	22.4794	20.7107	18.669	17.1153	17.3007	13.2569	12.5863	22.0224	20.0732	20.7566	19.8885	19.829	17.7917	21.7566	24.169	21.7783	26.5624	15.1727	17.016	21.2126	12.8073	14.3264	14.3252
MDH2	43.3415	54.9488	100.199	55.9442	33.6555	37.5468	48.7536	59.562	47.7574	52.6499	33.3666	50.7065	44.0384	63.3892	42.68	80.2254	46.8501	43.924	45.9918	65.2916	56.1659	42.7366	87.2731	39.8321	41.8766	29.8695	62.8109	41.8634	62.8196	47.3109	35.4125	44.4474	21.9156	66.8622	39.1762	43.1156	49.0873	40.8921	39.3288	44.1962	144.078	56.0578	65.7884	37.2297	55.8577	35.1751	52.8951	34.7553	35.7133
MPST	7.33107	7.10303	81.6778	8.60522	4.96886	4.32334	2.83732	12.9351	3.35882	10.4478	14.2895	4.67092	19.9331	13.7687	12.2051	1.83643	9.52213	11.8309	14.6472	25.8417	9.90194	11.1676	1.8183	6.62272	10.7325	5.94748	13.4146	4.18933	12.2212	9.4013	2.12493	13.0901	4.10204	20.4806	9.58525	10.2877	16.5368	11.3828	7.99268	11.0118	13.0298	1.87357	23.7745	15.9394	4.41828	4.03174	2.7661	6.61363	6.43627
OAT	18.0264	30.9709	10.2854	14.3621	37.2075	31.2423	30.6599	22.1548	40.0851	20.3667	11.9467	18.6554	14.6369	13.9266	16.7016	24.7393	27.02	43.6587	20.7966	25.8754	25.1247	16.8302	23.6552	30.9601	28.9579	28.1283	24.7402	26.161	30.5079	17.8246	10.9762	21.8872	15.4857	18.8225	18.2037	20.8015	88.9809	14.2048	23.1764	16.1474	42.675	27.9849	15.3751	16.7224	17.7035	25.7654	9.35766	26.9473	14.484
ODC1	20.7824	18.1719	18.4868	46.7975	21.013	20.2934	17.9094	18.2655	26.2905	23.873	10.2883	23.6521	15.5083	19.7878	26.1478	14.4003	23.4373	30.7339	22.6311	21.275	22.4834	13.7147	21.9814	22.0475	32.0293	18.7092	13.7225	34.9403	23.0459	15.6771	61.3235	20.7667	16.7211	22.8027	16.2972	23.0133	19.8073	15.0236	16.3668	22.1205	149.507	40.5442	39.6416	14.1282	10.6973	35.5718	21.64	24.217	18.245
OGDH	20.8405	37.9931	14.2042	24.5821	16.963	22.8077	28.9802	26.3633	29.0699	36.0239	16.0715	26.2956	22.2662	31.545	22.5307	28.3442	27.6844	29.6991	20.9382	33.542	21.9477	28.7571	19.0944	21.5201	16.9049	20.742	29.3691	28.7872	38.2079	17.3009	25.0286	39.9099	12.0047	21.109	19.7175	25.5318	48.5832	24.0468	22.0214	21.5134	67.7219	28.4377	17.6399	25.9951	36.531	26.7968	28.3101	23.0355	35.34
OTC	0	0.275631	0.154284	0.202303	0.351136	0.938512	0	0.0105991	3.64846	0.840753	0.541959	0.0112869	0.463408	0	1.97781	0.217565	0.0509877	2.61557	0.235373	0.0945002	1.43213	0	0.156237	0.0799959	2.13395	0.171623	1.467	0.348798	20.7334	0.517963	0.289431	0.170352	5.10686	0.108374	0.0441003	0.0435069	18.7416	0.144702	0.0383737	0.0153131	2.05822	0.23283	1.00104	0	0	0.982897	0.143695	0.541101	0.429892
P4HA2	23.1318	9.22826	2.73246	7.44864	9.08563	7.97628	17.4455	12.7943	11.4569	7.02457	8.43166	19.4616	7.78571	11.1526	8.6416	43.1391	8.16283	6.20455	11.327	4.35149	12.0933	7.39953	10.2473	11.3423	6.65501	9.99742	10.4631	7.46741	6.28067	8.57982	1.40627	11.5513	7.18239	7.17236	12.7022	13.5127	8.6465	17.964	6.77473	8.46725	7.02937	8.29397	9.70428	14.9568	16.1765	9.46194	11.1682	7.92036	11.0438
PC	4.26435	1.25306	1.11914	5.35138	2.34476	2.60819	2.57046	5.20397	3.12553	0.989819	4.10637	2.71652	4.48382	3.67096	3.13788	2.7927	4.6155	3.36053	3.16721	2.69681	1.49711	2.41679	3.2817	3.23999	2.60766	4.51918	3.47381	2.88252	2.63288	2.30177	0.861071	5.06495	2.34074	2.28953	6.60032	2.12914	3.82225	4.6113	3.66692	3.6241	0.873847	3.93754	7.09196	3.5324	3.22891	4.08423	2.80901	3.11808	1.54885
PCK1	0.221932	4.01294	0.394478	2.57451	1.8628	0.487622	0.12002	0.0689818	0.0477253	2.2712	0.128972	0.076082	1.22076	0.328704	5.27325	6.24398	1.09627	7.54883	0.23376	7.35217	0.124831	0.166267	0.402772	0.801238	0.341625	0.231373	3.82787	0.125534	0.107693	0.917124	0.00840936	0.0611944	1.34275	0.163737	0.0751711	0.232592	18.2979	0.263469	0.567878	0.0427123	0.414294	3.10858	0.282797	0.705188	0.236566	4.76761	0.0935209	0.70595	0.208931
PDHA1	11.8857	12.8261	12.3685	11.6268	8.56166	11.0295	11.6765	15.3937	9.7171	11.9614	10.0783	7.44976	12.6719	9.81117	11.8729	9.0024	12.6359	16.7002	8.9902	19.7974	11.5338	11.1216	10.5121	10.2645	11.4166	10.0462	12.4371	11.9712	15.3346	10.6194	11.8184	10.4948	7.95783	15.3498	12.3732	10.9508	13.814	12.3278	10.2251	12.9702	20.6746	10.8156	15.6848	10.7951	10.7547	11.751	9.1853	10.277	7.33452
PDHX	7.05974	6.27954	2.61775	3.96549	4.12276	6.42305	9.57719	6.57237	7.40361	5.0828	4.65076	6.28521	3.38008	5.32901	5.55587	6.14477	6.1149	8.79232	5.49317	6.35667	6.58587	4.33183	5.51432	7.24709	4.63477	6.98867	8.48809	4.89952	5.58022	4.23843	5.21581	5.41844	4.24533	5.50496	5.31678	5.35529	5.32861	5.76431	4.72344	5.32548	6.50274	6.84287	5.42084	4.56827	5.77886	6.89341	4.63388	3.50975	5.30474
PDK4	11.9867	31.2436	2.11044	67.7216	39.4794	34.0986	10.2951	9.96299	40.3565	50.1451	13.8266	3.44019	10.752	7.20456	13.7282	142.833	96.2266	31.1353	21.2992	11.8565	2.99102	3.81844	50.5792	6.21099	129.142	16.8547	7.21183	12.9639	5.54256	22.8959	53.0671	12.5528	16.0398	5.56865	19.5977	19.2425	14.0749	15.3443	46.237	4.30749	5.9985	285.772	20.7045	5.65332	7.31786	65.2397	56.2009	33.1759	27.1653
PKM	578.31	97.04	106.04	111.541	74.6916	121.985	193.027	370.137	132.041	135.477	91.6413	396.917	209.662	514.937	106.857	139.13	111.917	123.669	212.438	146.53	211.636	180.621	141.73	171.797	81.6843	254.707	328.922	150.922	137.316	254.756	65.1311	280.673	32.8018	269.198	191.179	352.79	154.568	197.663	157.649	103.485	62.8649	111.587	190.262	180.851	270.112	113.396	114.492	104.641	87.5782
PNMT	1.34909	0.081776	3.35677	0.935321	3.43786	0.0800754	0.158432	0.0922418	1.01372	0.446153	0.617645	0.270127	1.29849	2.43967	0.379688	9.94051	0.47147	0.145915	0.162942	8.28292	0.230151	0.0759179	2.28677	0.83068	3.52057	0.224041	0.05148	0.04896	0.25201	1.09379	0.472286	0.438024	0.262841	0.324211	2.09489	0.425962	0.439939	0.157414	0.417449	0.0166584	0.0230829	0.638278	0.770666	1.14088	0.31873	0.446499	7.39389	2.31657	0.110538
PPM1L	1.75668	1.96075	1.48577	0.996101	1.18491	2.0387	0.691238	1.59938	2.25057	5.55283	1.1305	0.446993	0.815415	1.49702	1.54287	1.88229	0.985278	2.91326	1.39508	2.33453	1.14187	3.15033	1.43788	1.55023	1.13914	2.49141	0.711075	1.54453	1.12308	1.356	1.313	1.11816	0.939799	0.690018	1.67349	1.27978	0.868103	1.65683	1.15973	1.40593	1.46719	4.84339	0.794252	1.27506	0.91506	2.08924	2.0805	2.27382	0.949533
PYCR1	15.1286	23.1263	24.901	9.25878	15.2518	7.42831	16.7967	16.9043	18.6669	12.6923	9.33331	44.4207	11.0054	38.5191	9.19178	12.757	17.4876	19.7009	25.3776	29.3679	13.4783	11.5269	1.67711	10.3045	17.1372	25.1098	17.9459	11.7037	25.5091	11.9727	1.08289	16.1345	10.7906	16.9779	10.2612	23.2848	17.6097	10.8411	14.6541	12.1861	71.9016	5.09438	20.9253	22.6961	19.3601	10.6538	3.63022	15.501	21.0256
SDHA	9.71732	13.5024	28.686	12.8424	8.77135	13.7365	9.6201	19.9899	9.86061	16.2647	10.2177	11.0715	12.9542	17.8036	14.8952	9.96453	13.1013	25.0025	10.2801	24.0394	47.5923	12.5945	11.9504	10.01	11.5057	12.0301	16.0785	12.9854	19.5569	13.146	11.9879	14.456	8.28522	13.3087	10.6951	8.60439	18.3293	14.5984	10.5663	11.7288	20.236	10.6163	15.7502	9.36445	9.02964	12.1061	10.0987	9.23738	9.55423
SDS	1.89805	16.938	0.915196	5.5824	6.75241	3.40578	6.92518	2.09575	3.17294	2.29224	1.70778	1.22003	4.5537	5.50579	19.1307	0.249679	4.62418	0.950365	8.23622	1.31688	0.368986	0.91993	0.471815	3.45877	2.3845	2.61224	3.1315	7.36841	1.37853	1.229	0.305221	1.06154	4.24468	0.885722	3.06941	0.424395	3.09499	2.88662	84.0978	6.44327	0.458717	2.55845	1.00693	8.4132	1.78067	2.14708	0.681907	2.19965	3.17342
SMS	60.3667	42.6118	35.181	28.4156	25.6602	43.8322	57.9807	57.6162	27.9776	23.9253	26.645	39.2001	35.3546	25.083	35.9412	19.233	35.3007	47.4964	52.5999	54.3854	47.7918	25.7968	27.39	42.2111	24.0068	39.8211	38.4929	33.6446	32.1039	45.9225	21.5702	34.6374	14.4416	42.2673	42.0149	44.823	34.3219	48.5693	39.5815	32.5752	46.3838	28.0057	49.3173	39.7975	84.312	28.9846	21.2573	25.5142	28.907
SRM	24.7909	28.8662	51.0855	50.0488	40.7677	15.4597	16.5514	27.5006	31.2329	25.4384	32.6184	28.6821	25.8695	30.2155	25.2189	13.6372	45.5599	15.0236	33.6114	43.2573	20.1682	25.9048	23.5205	14.0045	35.688	17.4469	11.0652	21.7049	15.9048	21.7545	26.5568	31.1289	15.9307	33.2821	29.634	27.6851	26.1009	18.0856	44.0626	30.0769	21.0154	28.7762	37.3867	39.6089	63.0226	20.1504	25.4157	32.8697	18.8311
SUCLG1	10.9621	12.6255	24.6766	14.7008	13.0044	15.7747	10.2379	15.0435	12.1606	19.6788	12.9796	10.9651	14.3745	18.0291	15.5563	15.7413	14.8819	21.5897	14.4808	14.523	14.6366	12.7878	25.0388	14.3425	18.6993	11.1576	21.3941	14.2844	21.1175	13.6505	12.0279	9.39238	14.1947	18.0851	17.7927	14.3436	24.3731	15.9287	12.0954	16.8755	22.9757	14.7235	24.4954	10.4992	10.9719	15.6538	11.5101	12.4258	14.2762
TAT	0.0353882	0.400317	0.367466	0.0790703	0.127151	0.0809159	0.0426918	0.059033	0.0277793	0.00901672	0.0794345	0.00661726	0.0987946	0.0293111	0.0828246	2.28471	0.0261563	0.203968	0.489251	0.118721	0.0429354	0.0562575	0.428846	0.0596906	0.0994241	0.0469554	0.0416163	0.0560704	0.033954	0.0937803	0.0689352	0.0499367	0.0289745	0.0635373	0.112038	0.0510142	0.0067742	0.226228	0.0787418	0.031422	0.0248802	0.505061	0.216697	0.0256189	0.0226018	0.0728228	1.7186	0.347935	0.0320773
TDO2	0.79308	1.30902	0.0290345	1.3401	0.976428	1.57917	0.362772	0.679769	2.10676	0.598921	0.38465	0.31946	0.841426	0.36559	1.41624	0.0655093	0.806006	1.43123	0.956763	0.227634	0.210709	1.00337	0.0598732	0.790488	1.32762	1.10931	0.740944	2.60865	0.249117	0.614664	0.277785	0.825356	0.562165	0.432369	1.60229	2.0829	1.03677	0.933125	2.38021	7.44645	0.012778	1.16936	0.523999	0.30826	2.50266	1.81799	0.112494	0.26804	0.496584
TH	0.439834	0.153083	12.2628	0.131833	0.0504754	0.0449699	0.00647086	0.0518025	0.0540353	0.230513	0.0252266	0.0441314	0.0343164	0.209443	0.0649845	0.0250197	0.14952	0.0409726	0.0418318	0.105569	0.0238619	0.869755	2.06866	0.433628	0.013814	0.039144	0.0346931	0.0219965	0.0485237	0.223369	0.132617	0.0908276	0.0268382	0.0662091	0.402337	1.08445	0.231537	0.106084	0.0500133	0.0299368	0	0.0182071	0.105378	0.280692	1.68822	0.0158369	0	0.0511858	0.00382014
TPH1	0.114399	0.137657	0.0380329	0.10449	0.215307	0.0207376	0.01119	0.0627071	0.12459	0.231086	0.218121	0.0349782	0.142423	0.0563403	0.440144	0.144222	0.333978	0.214923	0.063297	0.155937	0.0871131	0.063898	0.0640237	0.092197	0.493695	0.0386808	0.0333302	0.110945	0.149176	0.141633	0.81031	0.165794	0.0990104	0.251889	0.120101	0.0796712	0.527351	0.108711	0.0936949	0.0992249	8.31529	0.343716	0.134502	0.0492434	0.0651659	0.109547	0.267187	0.285216	0.0572532
TPO	0	0.345431	0.0178732	0.445282	0.918836	0.123645	0	0.0933171	0.270794	0.446603	0.0747423	0	0.123635	0.291242	0.177135	0.0978508	0.552277	0.0971161	0.138814	0.243971	0.0075412	0.0646762	0.00329079	0.0421235	0.258669	0.0795272	0.00548212	0.208551	0.0115014	0.204719	4.14506	0.111231	0.0890592	0.0251093	0.0783353	0.060481	0.174011	0.0530831	0.601615	0.0709582	0.00491621	0.230883	0.11775	0.109922	0.0035728	0.235236	0.0832323	0.218383	0.0651943
AASDHPPT	7.01929	3.53287	1.22606	3.45301	4.19091	6.84018	6.50626	4.45597	5.97604	5.0885	3.72134	5.09235	2.87265	3.1235	4.62697	8.28384	5.13021	5.56383	3.81772	4.8969	3.47099	3.58243	6.81596	6.04764	4.57552	4.81602	2.80228	6.02532	5.21317	5.2018	6.2973	4.85921	4.8987	3.9033	4.95913	4.24926	4.1231	3.8856	4.38732	5.40146	3.20924	7.62782	4.44931	2.4868	4.62899	7.74996	4.07406	3.79887	5.09735
AASS	1.67091	1.89885	0.0399489	0.937063	2.70621	1.56924	1.38498	0.805031	2.78093	1.66016	1.02908	1.21577	1.43019	1.47453	2.46159	0.658338	1.51386	1.90441	1.20783	1.39823	2.18561	1.25888	0.294215	1.62945	1.2295	2.86381	1.74813	1.63537	1.51958	1.7777	2.65421	1.45427	1.34223	0.954086	2.06048	1.23918	1.01722	1.53201	1.96515	1.63888	0.49814	2.97094	0.388136	1.44397	0.745331	3.53133	1.47836	3.64581	1.2386
ADI1	10.0615	10.954	17.5653	17.2484	16.428	16.7451	11.1794	12.9804	14.2233	20.9599	8.86887	8.26919	14.3954	14.7613	16.5023	8.32915	11.6354	15.2447	11.3976	18.0917	8.13738	13.5828	7.48251	13.7408	14.048	11.3343	9.28811	13.2983	23.6232	15.6255	10.7158	12.4188	8.81008	17.3704	13.0411	13.1592	17.5993	9.34323	12.7479	12.546	14.3358	13.4579	25.1344	12.7559	11.1306	17.0335	6.18139	14.44	15.9449
AGXT	0.00390108	0.120243	0.685525	0.0299628	0.00734208	0	0.00470621	0.0113027	0.0336853	0.0182228	0.0137604	0.00401206	0.0249581	0.0355428	0.118157	0.0454917	0.0815586	0.0208594	0.517208	0.355106	0.0289243	0	0.343314	0.0258504	0.0150702	0.00406702	0.0672854	0.00399948	0.0176455	0.0216606	0.0900211	0.0110097	0	0.211875	0	0.0927901	0.0903586	0.00857265	0.00909358	0	0.33941	0.00331048	0.0930635	0.186394	0.00548139	0.0153574	0.0408624	0.012409	0.0694591
AGXT2	0	0.0100496	0.0618776	0	0	0	0	0.0042509	0.00633446	0	0	0	0	0	0	0	0.0102246	0.0638818	0.0128727	0.00541436	0.00652699	0	0.0113929	0	0.0113357	0	0	0	0	0.00610987	0.01451	0.00621108	0	0	0	0	0.0139024	0	0.00513009	0	0	0	0.0185299	0	0	0.00433191	0.0172892	0	0.0031348
APIP	3.1713	3.13664	0.945034	3.07913	3.22046	3.78734	3.3815	6.68267	3.99171	2.82271	2.7247	2.35312	2.2145	2.12111	2.72957	7.53694	3.13071	7.46157	2.20827	2.87867	3.83271	5.1244	6.79124	4.69101	3.24428	2.46351	4.42702	2.78349	4.93385	3.44299	2.82581	3.17348	2.54732	3.09784	3.22187	3.50155	2.32657	3.60266	3.25176	2.6013	3.98263	4.27603	3.22448	2.84392	1.56166	3.91665	2.12522	2.5919	2.40253
ASL	8.38439	15.3456	19.6704	15.422	5.45639	9.02868	4.14445	18.9291	11.988	14.6642	15.1713	10.9186	17.7922	21.3085	13.3076	11.5868	12.3816	22.2122	13.927	20.8685	19.9979	14.1598	10.2803	14.2541	15.3466	6.81121	22.1028	8.56799	34.1567	9.90032	7.64579	18.0466	4.38587	25.1611	10.3408	10.7161	17.3052	19.0948	10.2925	12.2686	54.5056	7.25828	19.1002	13.8429	12.4005	8.85187	12.7458	7.42088	14.6261
ASNSD1	10.7884	14.6714	16.1261	16.8392	17.5655	16.7503	17.7333	11.6604	18.4854	18.6849	10.8633	14.2032	11.3688	13.1288	12.7507	15.6429	19.752	16.8958	11.5466	14.886	8.42653	16.0905	19.7522	20.0244	18.2308	13.1811	12.6409	16.16	14.2866	12.4878	16.0191	13.273	11.825	16.0008	13.7714	19.9522	11.1903	11.8462	14.485	14.9272	12.894	19.8077	13.4431	12.2811	9.87813	19.8271	14.253	15.9985	15.5898
ATP2B4	26.9289	40.3328	13.232	9.89284	17.9537	20.3641	19.9445	28.7446	24.0603	39.2344	13.9892	18.4916	13.2776	8.89933	17.2052	16.0488	20.2662	20.603	22.927	18.9587	26.7101	23.5852	5.48392	29.0532	9.81371	26.7592	11.2614	22.532	8.12361	20.0949	10.9573	10.8199	9.85236	16.7073	21.6842	18.8127	20.5974	22.3293	13.8838	17.2653	1.84056	22.5848	6.47602	15.0844	14.6483	27.2531	10.569	16.3873	17.4622
BCAT2	8.3173	4.02567	20.3224	8.06966	4.17049	4.72778	2.63637	5.37969	4.64607	6.22133	7.58714	5.11192	11.1459	8.94591	8.00765	10.8574	6.07492	5.80468	8.01509	10.2124	8.40748	6.29832	17.8249	6.34182	6.3661	5.69179	2.61114	6.71358	7.91477	4.05707	5.43459	5.60147	4.67201	9.01686	8.97596	4.7709	5.76009	4.6386	4.69337	8.51333	3.62688	4.50657	15.6764	5.2547	8.46033	5.36565	27.9881	5.70576	3.46928
BHMT2	0.852798	3.1578	0.288192	2.29252	4.12573	1.80578	1.04199	1.08231	3.67403	2.17056	1.04769	0.348575	1.37799	1.49421	2.15248	1.25584	1.51116	1.75384	1.11914	0.53124	0.486386	0.9125	0.834838	1.50694	3.35076	1.77245	0.860381	2.10171	0.478054	1.12308	0.29735	1.35768	1.85451	0.472349	1.76468	1.79873	1.09355	1.27338	2.3256	0.961087	0.126833	4.49059	0.889868	0.827125	1.21363	3.46483	0.844604	4.16467	1.21084
DHFR	1.65703	1.2476	0.443711	1.72119	1.08039	1.7134	1.77056	3.58548	1.69769	2.10833	0.867456	2.26817	0.938969	3.1581	0.818553	0.993764	1.63134	4.33973	1.61153	2.4654	1.85459	1.41119	0.801641	0.703261	1.46315	2.89977	2.27962	2.20039	3.8249	3.36809	3.29702	1.56998	0.635647	1.69474	1.34228	1.65006	1.94813	2.24549	1.66	1.24962	4.78275	1.40617	1.35642	1.69208	1.54111	1.96863	0.702539	1.50597	1.53138
DHFRP1	0.311179	0.142096	0.0546826	0.0956023	0.175698	0.156534	0.225241	0.661163	0.179133	0.348862	0.0731753	0.320032	0.11945	0.162009	0.0471254	0.0725752	0.108429	0.61802	0.364027	0.191391	0.0461443	0.0989378	0.0402725	0.144341	0.400705	0.162208	0.13418	0.350931	0.375342	0.302367	0.666784	0.351287	0.06228	0.153643	0.333447	0.12336	0.163811	0.205145	0.145074	0.173676	0.240657	0.105627	0	0.177002	0.0437237	0.0306256	0.122231	0	0.110811
DPYD	23.6207	4.62622	0.0711646	4.4749	8.62537	12.7752	11.6178	4.13014	8.86265	2.57274	3.24738	10.9093	4.92618	3.85838	8.58614	1.03266	6.16182	10.4724	8.91174	5.10446	4.11562	3.05588	0.485676	6.58718	5.71197	8.41583	2.38069	8.69126	1.11535	5.47908	6.83084	7.55091	5.9222	4.37897	7.61587	2.22619	6.25344	4.11147	10.233	4.86706	3.82096	6.74494	1.49271	2.87787	7.52252	12.9879	1.37156	7.56165	6.68949
ENOPH1	25.9678	12.9346	8.86082	12.4565	15.2536	21.3319	26.7882	22.2169	21.1891	14.1244	14.14	21.2204	14.4427	18.9288	16.8856	21.8374	18.1186	17.3754	18.7078	23.7962	13.2986	17.4658	28.3488	24.3796	14.6011	17.3378	30.2989	19.1371	24.4138	21.6183	15.0367	16.449	10.2724	32.2127	18.8238	19.9894	14.3256	19.1222	15.2682	17.2596	29.1808	25.2585	13.6455	19.2513	23.6691	20.4506	16.5447	14.9874	20.0116
GGT1	4.29184	6.62379	2.98506	16.8858	4.29718	17.7939	1.68959	16.2843	5.52166	1.59066	17.1268	1.76719	18.5781	16.0232	22.3684	1.07508	7.24041	22.5622	2.5968	7.36898	1.51254	8.62522	0.355404	4.06839	7.04718	3.90591	25.0867	13.6347	5.00999	8.33735	3.13617	8.61939	13.6855	13.2394	19.7422	6.68745	6.11707	27.3587	8.20293	24.1563	0.993632	4.3179	40.1604	11.7555	1.51588	14.9768	5.37288	5.7653	8.73972
GLS2	0.113418	0.0767271	0.0221451	0.109697	0.0672001	0.126784	0.0557437	0.101422	0.211587	0.243316	0.266707	0.0388814	0.123624	0.071077	0.1654	0.710285	0.0683058	0.0834274	0.0491405	0.160185	0.224247	0.100168	0.559954	0.0946407	0.319142	0.0788281	0.0271697	0.116279	0.114003	0.163268	0.193868	0.106697	0.319476	0.165924	0.18005	0.124895	0.079607	0.124618	0.0146878	0.105502	0.105582	0.320823	0.10021	0.0621237	0.0295116	0.165368	1.17701	0.193748	0.128644
GLUD2	0.718682	0.796548	0.600806	0.246522	0.604076	0.772183	0.757581	0.51214	0.953955	0.749651	0.246119	0.444912	0.464258	0.163471	0.528341	1.08218	0.559193	0.762175	0.414927	0.300407	0.527689	0.865199	0.144483	0.619565	0.377367	0.727431	0.451302	0.922802	1.16775	0.48428	0.448535	0.777837	0.600491	1.6192	0.429917	0.456404	0.492194	0.321995	0.260237	0.613353	0.539619	0.556588	1.03789	0.523891	0.303926	0.535634	0.676053	0.344021	0.800074
GOT1L1	0	0.0124971	0.0577109	0	0.0103015	0	0	0	0.0315088	0.0102273	0	0	0	0	0	0	0	0	0.0106719	0.013466	0	0	0	0	0	0.0114127	0.0472035	0.0112232	0.0165054	0	0.0541316	0.0772378	0	0	0	0	0	0.0120281	0.012759	0.0152746	0	0.00928976	0	0.0124536	0	0	0	0	0
ILVBL	8.63704	14.2489	17.1538	12.8536	7.912	9.40216	4.86224	16.3747	7.96266	15.3887	11.1533	9.70158	15.4674	10.9514	13.9011	14.7792	7.62818	14.163	11.9685	9.42407	12.8491	13.0607	20.231	10.2847	14.0979	7.41543	12.697	8.34674	21.2199	11.499	6.96496	18.0282	7.09001	15.5483	12.1166	12.2136	16.3277	12.9143	10.0378	12.0946	27.2229	8.51247	19.2237	12.3596	9.76791	8.32051	22.0537	9.2926	9.48956
LGSN	0.00597455	0.0102308	0	0.0504773	0.0168667	0.0651171	0.0144152	0.0259653	0	0.0055817	0.0702472	0	0.0191118	0.00777632	0	0.00348356	0.0173483	0.0114094	1.22602	0.011024	0.00885958	0.0427405	0.0038661	0.011877	0.026927	0.00934305	0.0193216	0.024501	0.00450404	0.00829339	0.196955	0.0168615	0.029894	0	0.176058	0.00592122	0.00629024	0.111598	0.0208904	0.0541862	0.00577568	0.00253502	0.004192	0	0.00419741	0.264601	0.00391133	0.0237557	0.0085102
MRI1	4.13229	6.48141	2.5473	4.60038	4.03545	3.0636	2.107	6.29497	2.81775	9.07073	3.53894	4.66915	5.8993	4.25825	5.9836	3.65666	5.01005	8.0432	6.31984	7.87549	10.8149	6.74525	3.60875	5.50652	4.44618	4.8538	4.83982	2.91036	6.95138	4.71605	10.8266	8.50167	3.23868	8.63587	7.56429	5.21778	5.41578	2.8481	4.38803	7.1353	5.56637	4.60441	6.14488	4.64373	3.50074	5.18644	8.45521	4.18672	2.83191
MTAP	3.08103	1.08005	1.18573	1.77688	1.91386	2.81558	0.758026	2.517	2.85498	4.97084	1.67627	5.07307	1.69783	0.613378	2.32306	0.886773	1.77615	2.70257	2.51052	2.30854	0.487058	1.72536	0.243343	2.9138	1.84044	1.29278	1.44707	3.05626	1.79967	2.63152	2.57745	2.41818	1.229	2.52659	1.22898	0.941179	2.0974	3.38922	1.93629	2.78463	0.069026	2.31869	1.47459	3.4888	4.78731	3.05922	1.07358	1.52743	1.81207
MTHFD1	9.29385	5.31761	3.09685	5.84171	4.35545	7.30664	7.78349	4.28902	5.50492	8.93232	3.62286	8.34678	5.94596	13.8568	4.86857	3.27299	5.1043	8.34768	8.35672	7.55543	6.94313	6.08681	4.77279	7.85245	4.99729	8.86919	4.88737	6.94557	9.59356	5.27884	5.41818	7.21176	3.90396	9.41573	7.3549	6.86496	5.43738	7.60677	5.07448	5.52361	8.2313	5.88285	6.17995	4.92346	7.91867	8.50051	3.74535	4.52592	6.01138
MTHFD2L	0.958411	0.637056	0.588376	0.560596	0.656833	0.629749	0.37187	0.841773	0.759758	0.628927	0.760277	0.287869	0.782042	0.504973	0.702911	3.01617	0.382719	1.24362	0.519832	2.07896	1.06657	0.777295	1.40544	0.736045	1.06077	0.504208	0.641668	0.621155	0.908157	0.779544	1.12129	0.649965	0.540708	0.927179	0.880351	0.63909	0.488673	0.523609	0.664861	0.894816	1.12003	1.47028	0.701051	0.487717	0.527712	0.857815	2.21053	0.77202	0.3987
MTHFR	3.10295	1.98307	1.67293	5.09616	2.88632	2.22169	1.69704	4.09215	3.73276	2.80664	3.14176	2.6903	3.37547	4.20053	3.31416	2.59766	4.4803	4.41136	2.11845	3.65564	6.18476	4.42114	3.08349	2.64637	3.80926	4.60207	2.26914	3.05725	1.45592	1.94087	8.35955	2.44404	2.10987	2.19888	3.32819	2.42712	2.78996	5.43404	2.6876	2.70895	3.77345	4.90506	2.12936	6.41673	5.82204	3.40081	3.86656	2.18045	2.63081
MTR	4.6156	5.40358	1.65818	3.8223	6.94977	6.23662	4.67891	3.75457	6.70854	6.48959	3.69706	4.18854	3.72199	3.92342	5.69987	2.53961	5.63272	5.39721	3.66465	4.06354	4.59922	6.37475	1.146	5.30831	3.72208	5.88657	2.66749	6.36582	6.94991	4.53245	8.28339	5.06505	4.13985	5.99559	5.35888	3.93174	4.18643	4.64963	5.63804	4.75438	2.64938	6.54622	2.77923	3.51271	3.09656	8.64263	3.75456	7.39931	6.9579
MTRR	5.11567	4.61457	2.92598	3.33496	4.41096	4.37198	4.63749	3.03002	5.86356	4.42917	2.86738	3.24868	3.0862	2.82922	3.54322	5.13518	4.62034	6.34312	3.33515	7.36302	4.06093	3.49387	4.44495	3.6063	4.52263	4.75	3.53216	4.37746	5.38022	3.13254	6.23471	5.09962	3.27357	5.40591	3.47809	2.69021	3.337	3.85902	3.65983	3.83604	4.85999	7.87367	2.96015	2.77433	2.08757	6.78675	5.42579	4.15968	2.70157
NAGS	3.48268	0.661462	3.05459	1.01316	1.69956	1.13693	3.22731	3.03606	1.21532	1.38785	1.03639	7.39807	2.54756	1.77307	1.88565	0.172514	1.77554	1.1065	5.17981	1.75912	1.48991	2.80255	0.885495	2.20159	2.26217	1.6644	1.62133	0.941609	2.3885	4.0044	0.386083	5.07972	0.585999	1.9326	1.27975	2.13815	6.73635	2.39756	2.0619	1.63414	0.41712	1.37571	0.916889	1.6479	4.72028	0.873578	1.50116	1.44114	1.92723
NOXRED1	0.181488	0.143436	0.110396	0.278789	0.190492	0.187271	0.0589466	0.1955	0.100457	0.208682	0.344705	0.107683	0.232222	0.208964	0.211421	1.16401	0.170257	0.266602	0.204144	0.291941	0.41404	0.310709	0.23488	0.222023	0.161794	0.189208	0.135445	0.100189	0.368357	0.164721	0.414198	0.40385	0.111764	0.258487	0.308543	0.262883	0.286616	0.21475	0.178985	0.370108	0.242926	0.189553	0.538744	0.0317637	0.078464	0.343493	1.23384	0.210936	0.109371
PAH	0.130953	0.584138	0.421886	0.76739	0.205385	4.52578	0.0234044	1.41694	0.14309	0.613977	1.59959	0.00498809	0.781949	0.00946916	6.64361	2.73744	0.00844997	3.01574	0.262413	0.590648	0.0107882	0.601406	3.12593	0.398524	0.509007	0.0783745	0.596036	1.3898	0.296165	0.471277	0.0359746	0.164257	12.7017	0.131709	2.36147	0.100943	0.0408511	3.80496	0.200678	1.6614	0.014066	0.489784	3.14781	0.0248291	0.00681487	4.40105	4.06425	0.555402	0.727123
PARK7	70.5012	51.7284	76.5145	95.2564	63.3528	75.1759	66.2117	85.5185	77.4199	52.8958	93.4483	50.6914	79.2434	47.3784	61.676	80.2166	76.913	63.5435	70.8724	90.9463	56.9915	57.5212	175.778	47.4676	70.1231	53.0881	41.7589	63.374	45.9001	51.4555	52.8698	60.2953	39.8399	61.3961	76.013	70.699	57.3259	63.3343	67.0814	71.3557	70.2521	76.7508	75.8166	82.3832	78.5249	63.5364	61.2293	56.4976	49.1828
PCBD1	19.087	36.3816	116.077	29.9326	20.1217	38.8719	25.4576	68.9468	30.633	56.9797	40.4488	23.3099	43.9912	60.9084	36.3319	112.22	30.431	31.9425	27.4957	75.9785	28.975	41.2912	176.263	36.4369	33.8628	35.5057	39.3388	30.5847	56.7115	35.8154	11.2982	31.3595	25.8197	72.8492	23.1842	36.0601	24.2031	34.5545	20.6007	28.8127	40.1748	33.4647	55.6258	40.8037	21.9126	30.7179	41.6002	24.9062	37.7572
PCBD2	1.21044	0.963682	0.387902	0.912928	0.787527	1.21616	1.27004	1.82028	1.04729	1.32801	1.46598	0.740937	1.38741	0.918765	1.2784	2.17812	0.963566	1.75659	1.05231	2.35728	1.79854	1.85485	1.39387	2.01729	0.968319	0.776377	1.64217	1.0271	2.45776	1.40749	1.43938	1.31442	0.873883	2.46126	1.43937	1.2982	1.13393	1.51121	0.932989	1.23878	2.11987	1.31126	1.22884	0.894097	0.937306	1.23665	1.84213	0.690588	1.17996
PHGDH	6.99261	4.9168	0.565462	6.09322	2.30601	7.38785	6.99873	6.99533	2.57819	2.94844	6.15175	5.44457	3.82441	7.98588	12.0517	1.20871	3.892	4.12425	8.12287	4.05343	3.45489	2.4938	7.54415	5.22821	6.47439	3.29021	8.11835	8.21898	3.83469	6.19332	1.70847	10.7406	7.83358	4.28516	30.1378	3.04192	4.23158	10.1513	1.89687	13.0725	9.12281	1.9141	1.66728	4.8856	7.1603	7.79552	1.3855	1.91427	4.40062
PLOD2	66.8404	11.9418	0.0959484	5.91311	18.0262	11.6121	38.5091	8.36681	14.5108	7.4603	5.4301	24.3147	5.51637	14.2667	10.3016	1.94464	7.71584	6.89396	39.1515	3.47577	12.5364	8.55706	2.59984	11.6066	8.692	25.1744	17.3733	13.7473	2.37711	8.54559	1.75495	7.31955	8.82202	4.21794	17.8084	7.74723	11.9786	18.2078	16.7448	16.8115	0.906114	12.3559	4.64512	19.7681	19.589	13.4208	2.68983	11.9333	8.83381
PLOD3	50.2737	26.1994	37.564	18.6824	14.1206	13.5628	21.5622	25.7636	17.6265	20.0023	19.8718	44.9594	18.4113	27.3318	21.0104	41.0882	32.292	11.3239	27.6447	29.4834	29.8656	19.383	9.22961	24.4924	10.5974	12.7273	21.1026	14.3462	27.6792	18.5301	8.17531	25.7711	5.83209	25.7084	18.62	20.0516	37.2514	20.8383	21.3788	19.8287	47.7997	14.0534	40.6547	30.4596	32.4063	15.2088	24.3621	14.8257	19.5978
PSAT1	3.36291	7.29697	2.58455	2.57683	0.965092	1.50636	24.0445	3.52422	3.11206	1.26266	6.12266	14.7337	1.38347	1.40729	4.09353	5.1639	3.09337	7.0263	5.53369	4.20519	0.506933	0.454987	3.87895	5.14697	4.57611	4.27677	4.59363	4.98007	3.06861	9.95424	4.78299	3.36556	13.6442	0.510294	2.07652	1.15036	4.19348	4.86553	1.48257	3.99344	43.5307	1.99023	2.81139	2.5957	8.75785	4.14691	1.22831	1.18857	6.50578
PSPH	2.88445	3.52295	3.55257	3.28931	2.84475	2.86183	4.66502	3.77108	3.23572	2.0358	2.5473	4.87726	2.40144	5.31181	3.55756	10.0396	3.78914	5.0802	4.83801	5.5082	1.56897	2.94352	6.95257	5.02884	3.17906	1.72682	2.85144	4.10007	4.96624	2.98112	2.41872	4.07918	2.30668	5.81491	2.76694	5.35539	4.99956	2.90635	2.76732	4.40257	7.34249	4.66038	5.02871	3.20977	2.76981	5.05161	11.3219	3.15524	2.16197
PSPHP1	0	17.195	31.8558	0	12.5434	0	0.0804022	17.9581	0	13.1379	0	18.3696	0	0	0	14.9221	17.8042	0.101819	20.3361	29.7598	0.19766	0	21.1323	22.6559	27.2054	0	0	26.3747	25.6241	21.3708	0	0	0	22.7056	0	0	44.6273	0	11.7295	27.247	22.6789	35.4048	0	27.5982	0.0936457	0	0	0	0
PYCR2	15.9654	14.5048	26.562	21.7654	12.4018	14.0655	17.0641	18.9216	15.1926	22.766	17.6929	10.0475	19.1	21.2139	16.9672	10.5253	19.7944	15.8549	11.3694	19.3124	23.5102	25.5803	25.206	13.6035	14.1784	11.3683	12.9002	14.2739	23.9043	14.1981	24.1744	21.9771	9.73299	42.2398	14.3343	14.6073	14.2618	24.318	14.2122	15.2487	22.4741	14.7532	28.6387	19.2065	17.2964	16.1406	15.4156	13.8253	11.3775
SDSL	2.81019	6.75672	14.3458	11.9737	6.61119	9.34517	5.69132	7.3081	7.80611	3.03609	10.0509	6.77325	8.05533	7.08035	12.3751	17.1176	5.98093	7.20135	7.67529	3.18646	4.48147	7.33756	31.3405	5.6281	8.72324	3.19979	5.28023	8.02355	7.19587	5.55711	2.69121	8.79497	4.92525	7.9259	7.33897	9.35109	10.5289	7.72788	18.179	14.5233	11.4433	7.22751	15.8511	4.55428	5.7795	6.82934	33.9683	6.52946	5.76948
SEPHS1	7.9145	11.1343	12.5163	12.2333	10.496	12.6407	9.4562	10.759	12.4396	10.3952	10.1105	9.68109	10.791	10.214	10.3868	21.8812	10.8346	13.0482	12.2384	16.2518	7.00596	9.87204	15.842	14.6514	12.3692	12.6869	10.977	12.9028	14.8674	8.30957	9.85959	7.86008	6.92171	14.1819	12.4768	11.6704	10.914	9.48262	11.1226	12.8098	7.95814	16.356	14.1827	7.716	8.52436	15.1074	12.9812	11.1076	11.8088
SEPHS2	24.5615	32.6866	36.9183	31.3402	23.6586	39.9152	49.8589	34.1654	33.9246	21.8763	30.0093	34.5523	46.6267	49.4795	32.9934	29.9222	42.5858	55.9364	47.1369	56.1654	40.1026	36.1843	25.7599	54.1496	36.0006	29.8504	46.5592	43.3923	86.6079	24.0894	30.0879	28.9724	22.6137	54.1883	35.8674	42.8997	48.3516	34.3894	33.8882	32.3871	47.8307	28.9847	73.3353	25.1258	15.7418	35.944	19.0973	23.5556	66.4892
SHMT1	3.71502	1.87915	3.46777	4.64981	1.95594	3.26487	1.84458	2.59111	2.62681	2.97971	2.41014	1.42017	3.15171	4.23834	4.41765	1.06425	3.73221	7.45308	0.980517	4.29068	1.73948	2.32816	1.19967	2.02956	3.79323	1.49193	1.10743	2.46894	3.00417	2.88189	4.61914	4.72651	2.13975	1.58066	2.99846	1.80423	3.8912	3.01089	2.55898	2.96682	3.03476	1.98887	4.86457	4.10398	2.32633	4.26523	1.2575	1.93027	1.66408
SHMT2	28.1777	16.5702	9.42047	17.3812	10.8778	14.6501	22.3687	13.1952	19.2177	21.3771	11.7904	37.695	15.2371	15.4947	12.9428	12.6874	18.4165	14.6552	24.5496	7.68684	22.4517	10.9629	5.10924	17.8118	13.3711	21.0624	12.6587	15.9243	12.9292	10.2764	16.1315	9.62973	8.84755	32.3983	17.4193	13.9399	15.5809	13.6886	14.5204	17.2678	23.7536	11.9269	50.2731	11.9273	17.0151	17.3072	12.2352	10.0073	10.9675
SRR	2.23279	1.99261	1.1098	1.81806	1.75484	2.38476	1.07984	1.35434	2.011	1.94661	0.958893	1.04843	1.32349	0.711974	1.67186	2.96327	1.65767	2.53745	0.959863	1.04602	0.766908	1.01189	3.48819	1.44331	2.17719	1.76786	0.428853	1.64164	1.18464	1.4427	1.60653	1.16486	1.60238	1.0435	2.23138	1.38981	1.86386	1.32773	1.8489	3.11544	0.730708	2.6839	1.5422	0.882519	1.23675	1.93318	3.76339	2.02472	1.32812
UPB1	0.0102428	0.0672357	0.0989969	0.15341	0.0433748	0.0429375	0.00617841	0.0519344	0.0589637	0.0334927	0.0541947	0.0105342	0.10485	0.00333296	0.104705	1.08098	0.273628	0.043033	0.0499266	0.0283495	0.015189	0.0122125	0.225355	0.0407243	0.0527588	0.0320357	0.0165626	0.0420049	0.0231654	0.0568731	0.367207	0.0614287	0.0410005	0.00632169	0.065169	0.0456813	0.0404402	0.0900349	0.0537221	0.0250109	0.00495095	0.269456	0.114989	0.0466099	0.0791571	0.0554443	0.117349	0.162909	0.0273562
AADAT	2.04234	1.19907	0.0922872	0.932226	1.45516	1.06651	1.45015	1.21728	0.881767	1.57005	0.617485	0.828175	1.53063	2.15699	1.31671	3.22542	0.698088	2.05931	0.898792	1.55044	0.761466	1.74397	2.81687	2.13443	1.66061	1.14978	1.78647	1.30417	2.41067	1.88731	0.615562	1.12809	0.963501	0.66266	2.15723	1.41109	1.11199	1.55159	1.17659	2.22276	1.6359	2.14415	1.94068	1.44715	1.09048	1.41276	1.87951	1.59629	1.04729
AARS2	2.75615	3.29425	2.4821	4.3768	3.27155	2.94525	2.29966	2.28267	3.71022	3.02865	3.45951	6.32261	3.66645	4.87793	5.1301	4.73846	4.97341	5.28034	3.61009	3.80854	3.54091	4.10486	2.83368	4.13544	3.76798	3.22782	2.88822	3.2323	7.67041	5.25846	7.66492	4.11197	2.4098	5.22553	5.69209	3.13666	4.22697	3.36629	3.37273	3.94733	6.19739	3.68521	4.72525	3.78464	3.18457	5.6123	3.6882	3.82998	3.61458
AARSD1	1.32904	1.0508	0.957299	1.24803	1.42744	0.488224	0.793169	0.9706	0.615031	1.59265	1.02152	0.845224	1.59841	1.19194	1.52198	1.74151	0.949103	1.0762	1.21322	2.34541	1.79671	1.41103	1.58632	0.983377	1.19133	1.04775	1.08338	0.649986	2.42161	1.15385	2.20611	1.59709	0.700238	1.51878	1.42792	1.3963	1.04821	1.04748	1.3465	1.36297	1.22578	1.19957	2.55699	1.52797	1.08878	1.03532	3.68937	1.51625	0.448188
AASDH	3.85349	1.4166	0.880114	2.51477	2.38468	1.93029	1.9975	1.73627	2.44206	1.4177	1.27004	2.53701	1.58778	1.42539	1.71507	2.37106	2.47448	3.7287	1.81454	3.03906	1.54635	2.33512	2.46697	2.33555	2.54123	1.85089	1.00728	2.06923	1.99492	1.74845	3.60399	2.07276	1.76541	2.35293	1.9675	1.57061	1.58585	1.92195	1.87756	1.82008	2.24742	3.92348	1.47383	1.1608	1.12387	3.72631	2.65243	2.27082	1.62379
ACAD8	3.64677	2.35007	1.2527	2.84938	3.15336	2.65085	1.40992	3.03722	3.01494	4.10016	3.66343	1.93012	3.65169	3.14964	3.52147	2.86147	3.44711	5.22866	2.17465	5.97724	3.77895	3.8315	3.01566	3.17008	3.37209	2.46213	2.20607	2.64995	3.72531	2.61186	5.54331	3.61657	2.4871	3.2803	3.41343	2.78275	3.28805	3.93763	2.92779	3.34601	3.74572	3.76752	2.58935	2.46601	2.45301	3.71555	3.6097	2.7959	2.32785
ACADSB	2.22477	3.19695	1.80815	2.29829	3.05924	3.79573	2.12031	2.48434	3.74606	3.22425	2.11228	1.45006	2.38411	1.22705	3.24287	8.0458	2.46129	6.55131	1.45854	4.82001	1.90934	3.35109	3.53431	2.34219	3.31604	3.69365	3.01584	3.51542	3.82399	3.08824	5.6335	2.13872	3.8154	3.74166	2.51062	1.60958	5.56887	1.95863	2.42123	2.59592	3.66159	5.34763	2.33759	1.18954	0.97688	4.43388	2.69813	3.01207	2.00438
ACAT1	3.81915	6.65724	8.11266	8.46511	9.04642	7.85077	4.58859	4.60303	10.9478	5.8468	7.23748	4.5205	4.72336	2.42058	8.15673	15.7839	6.85644	7.95485	4.81335	5.8552	2.19421	3.937	13.1107	4.95209	9.94816	4.6214	3.59988	9.36396	4.38683	7.40299	6.42341	4.65076	10.8016	3.89904	7.02661	4.14936	11.3348	5.79816	6.3756	8.58013	3.51736	9.81805	9.59964	4.12149	4.22387	8.3575	9.89503	6.68362	6.22986
ACCS	3.01261	2.91427	3.73044	2.25655	2.0342	1.38178	0.641148	2.45101	0.820709	2.48258	3.24024	1.19142	4.95123	3.85507	3.35054	2.00201	1.32126	7.04284	1.81335	4.21267	4.93224	6.01381	2.28369	1.71337	4.1946	1.03343	2.06634	1.40196	2.84509	2.73541	13.0022	3.51382	1.72399	3.36853	4.89508	1.95891	2.06528	2.79506	3.44862	6.34069	1.70872	1.30233	2.00693	3.16906	0.969103	1.86007	6.81785	2.95844	0.990927
ACCSL	0	0.0106363	0.0163726	0	0	0	0	0	0.0134086	0	0.0109547	0	0	0	0.0141098	0	0	0	0.0090828	0.0114609	0	0.0148115	0	0	0	0	0	0	0.0140477	0	0.0460713	0.0394422	0	0	0	0	0	0	0.0108592	0	0	0	0	0	0	0.00916963	0	0.0148184	0
ACMSD	0.0936888	0.0926941	0.0548789	1.49675	0.0881642	1.13109	0.007535	0.162868	0.557305	0.0583524	0.161564	0.109201	0.40759	0.0650363	0.217555	24.4	0.130582	2.73859	0.152222	0.0921977	0.13893	0.129081	0.153585	0.335246	0.0402144	0.0520929	0.390518	0.108859	0.188345	0.0520205	0.154426	0.0440685	0.287517	0.169614	0.40994	2.98366	0.24331	0.274509	0.0873571	0.0958649	0.108684	2.04063	2.2175	0.028422	0.0438807	0.454886	2.53518	0.536431	0.111209
ACY1	1.29204	0.749584	2.02853	1.00051	0.64779	0.594892	0.428004	2.4087	0.518203	1.73642	2.73322	2.10756	1.89037	4.12152	1.16278	0.240824	1.15011	1.98199	1.60542	2.54686	6.35248	2.70218	0.589364	2.00006	1.15918	0.894321	1.32431	0.69489	3.69654	2.30069	1.40522	2.98888	0.37623	1.72557	1.34762	1.63737	3.82448	1.44291	1.09857	1.07872	3.12258	0.354993	1.43413	0.698783	1.21278	0.547205	0.596259	0.749549	1.23322
ADHFE1	1.59105	1.14911	0.0896648	1.48212	1.10874	0.536681	0.190264	0.551025	0.44727	1.21342	2.1216	0.214677	1.57287	1.2377	1.70703	0.784344	0.818931	1.65118	0.832052	1.55204	1.02491	1.23148	1.07459	0.734633	2.07867	0.449744	0.59005	0.389963	0.300737	1.19121	6.13957	1.7215	1.65717	1.12225	2.08765	1.28722	0.957214	1.01425	0.935313	1.54042	0.11659	0.936859	0.774611	0.722951	0.162944	1.37871	1.99819	1.27632	0.416261
AFMID	6.27815	3.99317	6.59981	5.59765	3.49786	4.50338	4.39088	6.44508	5.94923	6.46753	6.06299	3.17756	10.4855	9.07756	9.34503	2.90641	4.0827	11.0619	5.05627	14.6527	4.77915	5.30109	0.656239	3.68466	6.47414	3.47196	8.22698	4.21612	8.36441	4.26495	3.78937	7.69493	4.85064	5.72859	5.75008	5.74938	3.97679	7.26642	5.58941	5.87595	8.05069	3.59555	11.9759	3.62729	3.50804	6.55522	1.57539	3.88198	3.62664
AGMAT	1.0089	1.27091	3.06898	1.66738	0.654766	0.828356	1.1164	0.624943	5.16697	1.20258	0.638118	1.15926	4.06869	1.59391	0.453101	0.608543	4.4691	3.86398	1.25486	2.15687	1.43418	0.641552	0.513281	2.50359	1.73819	1.30571	1.1851	2.09011	6.45185	0.618143	3.14242	0.883662	0.48044	5.05013	0.428713	1.03438	6.30003	1.09325	0.867733	0.669887	10.0088	1.13368	3.49551	1.38522	0.420394	0.821745	0.31886	0.76358	3.61751
ALDH4A1	2.11719	2.27701	3.29788	3.37542	2.26302	1.85015	0.602984	2.73693	2.84336	2.25551	5.13391	2.21622	3.3124	3.53513	3.07776	2.90332	3.72422	4.14579	4.48647	7.8537	1.48237	3.49318	5.18717	1.91851	2.56236	1.73041	1.12845	2.78938	2.18973	1.53164	2.54929	1.94293	1.92051	2.20013	2.72219	2.95349	2.0702	3.0827	2.57755	4.0792	1.85982	2.39288	12.0297	3.06836	3.25976	3.59657	2.25349	2.06238	4.53033
ALDH5A1	1.59624	1.4269	3.14251	4.61388	2.57166	4.90436	1.4699	2.83692	5.5686	2.48547	4.21636	2.50619	3.64582	1.78667	3.67611	16.1948	4.47228	4.32172	0.997505	5.96033	0.975762	3.41347	11.8368	4.71707	2.86631	2.95081	4.72438	4.16066	6.25652	1.89673	9.09711	2.58124	3.60748	5.62731	2.35738	2.57112	3.40094	2.27969	2.20905	2.27557	4.81497	6.08892	4.42694	1.51147	1.00863	4.95464	4.3449	2.89929	3.5249
ALDH6A1	3.76542	2.96977	1.6382	1.98806	2.80824	4.96458	2.42207	1.83085	3.57893	2.65419	2.55656	2.55492	2.46233	3.99264	3.78189	3.60146	3.06385	5.07031	2.76449	5.93237	3.05829	3.80437	2.9994	2.77123	3.4035	4.13464	3.12152	3.53737	3.62781	1.98809	2.39503	2.26354	3.68471	5.31648	3.29962	2.44142	3.25979	2.58651	1.78764	2.6197	4.08817	3.51578	3.27416	1.57896	2.53197	4.4747	5.19954	3.802	3.60349
ALDH8A1	0.412431	0.242339	0.0532907	0.204972	0.256838	0.172889	0.0439016	0.427603	0.0698292	0.243654	0.106969	0.205845	0.271624	0.236828	0.174518	0.0141456	0.281784	0.101926	0.106428	0.805765	0.0359758	0.0385678	0.117742	0.0964575	0.257734	0.151756	0.0261529	0.0994906	0.0365789	0.143126	0.619821	0.0770277	0.0971116	0.0299465	0.194976	0.204375	0.319282	0.11329	0.247418	0.330049	0.0820859	0.0823511	1.20858	0.0620987	0.0852215	0.113415	0.190592	0.144696	0.107991
AMDHD1	0.0518091	0.0739312	0.068282	0.248705	0.32909	0.0434363	0.507827	0.112581	0.689687	0.0605031	0.213205	0.0133208	0.182304	0.261304	0.0980755	0.573954	0.203092	0.123673	0.107326	0.366451	0.0960337	0.0205905	0.0419068	0.128742	0.375269	0.29032	0.0139625	0.199185	0.117172	0.125855	0.672494	0.146217	0.395325	0.36772	0.433724	0.15404	0.16364	0.128082	0.354759	0.33434	0.175296	0.604526	1.36318	0.0589391	0.109195	0.172089	1.6874	0.247201	0.0737973
AMT	5.11435	2.84307	9.63069	3.95452	3.04342	3.54921	1.53212	3.43652	2.04178	4.80301	5.09406	1.32183	5.30454	2.99825	5.29056	1.22304	1.95793	5.64592	2.34231	5.65316	5.82515	5.49303	8.00592	2.57019	4.93563	1.94827	1.23339	2.8817	3.25466	3.59996	9.00195	8.53008	4.30125	2.90933	4.64869	2.41907	4.17999	5.17942	2.85376	4.3849	3.31082	3.01637	3.77844	2.23877	2.71156	4.3503	6.21201	3.74258	1.01587
ARHGAP11B	0.511392	0.361093	0.066567	0.398601	0.24953	0.111157	0.45699	0.380477	0.245322	0.39283	0.556742	0.21622	0.370799	1.05759	0.269626	0.0596351	0.266188	0.840592	0.328664	0.892341	0.612286	0.340244	0.0318663	0.366484	0.253652	0.515374	0.338933	0.157288	0.8967	0.830814	0.889748	0.371507	0.197121	0.504995	0.776316	0.626963	0.402813	0.686759	0.33334	0.216708	0.886203	0.260382	0.491709	0.594698	0.455085	1.09235	0.126476	0.0933846	0.151082
ART4	0.470403	0.15996	0	2.53679	2.79098	1.98589	1.1068	0.393085	6.4721	0.118439	0.545243	0.974433	1.10989	0.0825038	1.17215	0.606909	0.581239	0.351681	0.172373	0.283167	0.0890495	0.392468	0.107942	0.767119	3.38096	1.05387	0.453146	2.48317	0.362169	0.620558	6.37883	1.12986	1.27533	0.288265	0.808829	0.482736	0.0597121	1.29031	0.820453	1.83408	0.045152	1.98744	0.435391	0.0910877	0.417203	2.57419	0.585336	3.56569	1.03833
ASPA	0.0445718	0.485084	0.0313299	0.771408	0.83887	0.667653	0.32621	0.324282	1.50955	0.277607	0.328414	0.0275039	0.387816	0.278465	0.310501	0.377697	1.63937	0.862525	0.34761	0.361865	0.039657	0.255085	1.59594	0.40365	1.60324	0.285003	0.185786	0.496565	0.618267	0.263983	1.37628	0.436078	1.26079	0.220071	0.298509	0.965937	0.860328	0.391788	0.519494	0.211451	0.0746862	2.14588	0.271037	0.077749	0.167007	1.53533	0.361828	1.36581	0.349187
ASPG	0.0255598	0.0486317	0.0299437	0.0261755	0.0427602	0.0238102	0.00685224	0.0767979	0.0531329	0.153888	0.0400702	0.0204455	0.0617762	0.351163	0.0387082	0.00993539	0.2342	0.0303713	0.0359916	0.174674	0.0884388	0.0812663	0.0220529	0.129852	0.106054	0.0325687	0.0918445	0.023293	0.0556656	0.0551913	0.0374488	0.128241	0.02842	0.119189	0.0418443	0.0506634	0.257144	0.0156022	0.0297906	0.011888	0.0658908	0.0289204	0.0956474	0.0484624	0.0758187	0.0223604	0.130147	0.0903378	0.0465209
ASRGL1	0.861021	3.96639	0.819845	8.56512	2.54496	6.70992	0.992966	2.32248	8.06256	2.55851	2.98804	0.187246	11.6238	4.74933	7.15732	2.31775	3.23368	18.042	1.84884	7.35337	1.41179	1.91751	1.30086	1.2517	2.72056	0.723654	3.90897	5.33922	1.01225	2.07449	0.856526	2.56381	2.61147	1.9758	5.30923	7.54092	1.26593	5.20119	3.49691	4.11225	16.6692	5.14043	1.32004	1.86841	0.293128	5.8198	1.70843	3.4688	1.40744
ATCAY	0.0740482	0.345483	0.769422	0.173094	0.50898	0.296911	0.132054	0.2674	0.389198	0.174452	0.389896	0.115888	0.189497	0.00838081	0.234031	7.82031	0.0149575	0.0147556	0.0470782	0.0396031	0.0190965	0.10748	17.2957	0.0576014	0.646735	0.100693	0.0624706	0.201343	0.029125	0.0804426	0.0265332	0.0954043	0.228746	0.0635843	0.211305	0.204208	0.291506	0.282994	0.0675429	0.0943358	0.00622465	2.63099	0.393054	0.0402881	0.393562	0.237642	8.27057	0.435241	0.151334
ATF4	101.187	108.571	101.637	133.253	101.405	78.1976	72.3289	121.018	94.977	167.094	114.262	155.941	155.29	159.593	115.725	140.517	146.812	120.908	117.158	114.197	125.074	98.4578	99.8995	129.893	157.019	93.2711	154.951	88.0264	83.9286	124.813	101.879	117.263	101.293	187.881	107.768	181.174	116.135	127.175	104.967	131.049	183.945	86.1319	160.704	130.973	89.1329	91.9792	73.6269	106.042	99.7208
ATP7A	4.98046	1.69965	0.487418	1.13726	1.67357	3.81992	2.62282	1.40045	3.26387	1.59101	1.57788	1.70738	1.69105	1.23968	2.54505	1.90266	1.68188	2.90706	2.34412	2.34322	1.8388	2.17879	0.960779	3.35029	1.63354	3.89956	2.98566	3.34133	3.71465	1.86851	2.32964	1.92536	1.83277	2.33623	1.57899	1.48363	1.97763	2.30365	1.89453	2.01763	1.71136	2.84706	0.955908	1.6218	1.14341	3.68528	2.18971	2.22197	2.47077
AZIN1	21.2361	19.8147	8.49574	12.3167	19.8896	32.3584	48.9323	29.7011	21.3562	26.9588	15.8343	30.8213	11.4371	15.3863	19.042	29.0856	22.2475	21.2194	26.4523	21.321	14.499	20.2944	13.3652	39.5667	15.9647	45.1876	37.3281	28.4684	31.2268	33.4875	15.2238	13.3121	18.5477	26.4302	22.1974	22.2242	20.8619	33.2822	20.9335	21.023	23.1958	24.3152	20.9001	21.2577	17.405	27.5125	10.2253	20.4718	27.8968
AZIN2	1.90153	1.28975	0.23302	1.4218	2.45824	0.969433	0.819051	1.65716	1.51142	0.97373	1.04773	1.17283	1.95802	2.1298	2.10455	1.53087	2.18087	0.654343	1.79943	1.14181	0.727552	1.56837	7.57504	1.59043	1.3592	1.66446	0.977747	1.34317	0.715756	1.04183	0.8393	2.93776	0.870496	1.16541	2.42623	1.8977	1.78142	1.4395	1.93499	2.37199	0.297399	1.16129	1.36955	1.37577	1.41231	1.73833	1.60079	2.35787	1.18429
BAAT	0.302832	1.38871	10.4447	3.35095	1.56978	3.45121	0.167186	1.06081	1.14495	0.417188	1.18285	0.153085	2.51539	3.25348	7.5166	0.275332	0.0536545	16.4946	0.600445	0.625069	0.0456677	4.21039	0.305567	0.809486	0.885666	0.235448	1.4054	3.50464	0.487549	0.997482	0.0169205	2.57123	1.66933	1.52056	1.42314	5.1785	0.0540397	2.65627	1.44174	5.23526	0.0396952	2.73537	10.8833	0.554717	0.0432721	11.2094	0.443551	0.302048	0.380179
BCKDHA	2.16534	0.940711	0.295951	1.20114	1.16033	0.806846	0.341042	1.37092	0.952184	1.00586	0.671849	1.34235	1.10826	1.29957	2.02219	1.59921	1.52298	1.08891	1.70045	2.30105	0.954367	1.37692	2.64668	1.395	1.24699	0.997041	0.959625	1.41214	0.734575	1.28579	1.63583	1.21373	0.830637	1.03943	1.86107	0.94186	1.03222	0.845929	1.24785	1.5778	1.02337	0.755426	0.64148	0.86901	1.45365	0.840594	2.87453	0.851407	1.2166
BCKDHB	3.8285	2.71211	1.02117	2.38919	2.77443	3.68982	1.74746	2.32742	3.57274	3.68854	3.66748	4.1879	2.26349	4.73838	3.57194	15.2871	3.01247	4.92852	2.47845	3.63196	2.62319	2.41141	2.48847	2.9928	4.14865	3.12716	3.94286	3.43006	4.72229	2.66314	3.05663	4.54023	3.36942	1.846	2.40952	2.08349	3.56744	3.12677	3.19725	3.19563	13.5568	4.65941	2.38044	2.81933	2.77376	3.54505	3.91623	3.14648	4.41867
BCKDK	14.8708	16.7713	12.8016	16.8687	12.9626	10.4153	8.30622	13.1343	10.0962	10.0243	13.2072	15.6634	15.7004	16.187	16.6914	7.33247	14.1422	11.3628	20.0662	17.4915	15.9643	14.9011	9.55015	12.6398	14.0596	9.11659	13.4016	10.1071	9.30441	12.1884	9.04644	15.9902	8.37328	14.3033	13.7103	9.60576	12.9328	13.2994	19.0963	16.632	12.2005	8.69755	13.9666	15.4407	12.7856	9.02177	8.50339	11.3721	10.1272
BLMH	5.77116	7.50628	2.50407	9.6366	11.3821	7.81099	8.32932	3.88287	6.59169	5.024	5.11811	7.85098	6.86786	4.00972	8.99683	13.0959	7.73162	6.66315	8.67228	5.27531	4.16075	5.0754	10.6831	6.83012	6.6189	7.29002	3.02834	7.242	3.8008	5.43019	7.81244	5.14191	5.07245	4.10419	8.77997	5.75663	7.06914	5.48368	8.842	9.3544	5.89064	9.51561	10.979	7.03242	3.68029	8.91212	11.7899	9.91808	4.86657
BLOC1S6	8.9477	7.57936	2.02378	7.28821	11.246	8.51217	9.12471	5.68698	11.6827	6.6894	4.65976	5.98777	5.53826	7.27549	7.99728	7.90605	7.98131	8.59235	6.94534	6.15981	4.99838	5.97554	8.8734	9.59936	8.43102	11.2557	8.79222	9.15246	7.44614	7.00424	11.9409	6.60858	6.79987	6.9912	6.55345	8.15415	7.59769	5.96501	9.82158	7.96334	5.16424	14.5534	5.89467	6.76572	7.01456	11.734	12.5146	9.30862	7.09278
BPHL	2.01335	1.22652	1.25866	1.58106	1.46983	1.60472	1.26346	2.04327	1.37729	1.31021	2.17971	2.59061	1.97931	2.23274	2.8075	1.82844	1.71279	2.33564	1.7691	2.32485	1.94129	3.23895	1.40605	2.49878	2.29032	1.65661	1.12899	1.94998	3.70264	1.3577	1.56256	1.44389	1.56003	3.0833	2.34609	1.96257	3.11465	2.10306	1.53634	3.33835	2.63585	1.24119	3.11249	1.68102	1.50117	2.03185	0.981167	1.71835	1.07598
CARNS1	0.128851	2.7598	0.495982	0.730464	0.280037	0.354948	0.0629179	2.82363	0.494494	3.73747	1.56911	0.126207	0.651634	0.850526	0.42279	0.254007	0.570127	0.546026	1.28602	12.0309	3.86238	0.638899	0.317634	0.414716	0.351596	0.156721	1.13105	0.163554	0.208151	1.37978	2.16934	3.091	0.365338	0.310524	0.34518	0.936473	2.76487	0.502257	0.486293	0.351013	0.0474522	0.390514	0.374545	3.91239	0.181048	0.310993	0.369553	0.341555	7.20381
CARS2	4.47179	3.80072	16.3475	5.95982	4.29886	2.56819	2.25498	5.37232	3.13999	3.86858	5.06619	3.79174	4.30683	6.05413	3.64925	3.17264	4.9428	3.50478	4.44366	7.33163	6.5621	5.39579	3.45433	3.01721	4.53984	3.53508	2.62092	2.63243	6.21325	5.46637	8.61248	4.9679	1.8905	6.57697	4.48173	4.33133	4.2476	4.08201	4.60335	5.11878	4.13484	2.68698	6.80026	3.21804	7.0801	3.09169	6.03578	3.91714	2.21599
CDO1	0.619827	1.75084	0.349104	2.78317	5.60096	4.82349	1.09287	2.22561	5.87819	1.91539	2.14896	0.653806	1.47435	1.63419	2.76789	11.7131	16.7335	0.843742	1.78949	1.54446	0.777729	1.55383	3.28069	2.07996	5.19822	2.04628	1.13075	4.38306	0.862653	1.9414	1.82063	2.63515	5.83688	1.37324	2.84194	2.50443	1.1211	2.89878	2.76928	5.13367	0.138276	7.35712	1.63923	0.723209	0.904415	9.35366	36.4473	7.03971	3.32215
CRYM	0.294361	0.483059	0.121236	0.310872	0.203424	0.393321	0.227495	0.310938	0.417009	0.219145	0.70302	0.165558	0.788609	0.317282	0.508473	5.42786	0.203	0.797527	0.192802	2.16125	0.197791	0.358277	22.804	0.527265	0.473811	0.167826	1.15028	0.410241	1.44242	0.140459	0.151622	0.318023	0.105861	0.340639	0.172499	0.7111	0.886163	0.520521	0.219788	0.089846	2.81006	0.238088	0.638972	0.538933	0.103402	0.230858	1.05387	0.570583	0.0655141
CSAD	2.44083	2.76835	0.543114	3.51206	4.22466	0.677695	0.463677	2.46062	1.11768	3.83882	5.37635	1.52409	4.23858	3.55341	4.79456	6.07157	2.17686	4.38576	3.47263	5.88798	10.976	5.81408	2.48712	3.38448	3.69412	1.28059	4.89506	0.974963	5.04826	2.54113	11.0376	6.4245	1.91123	4.03021	4.95184	2.45831	3.20809	3.8922	3.89319	3.71533	3.13335	2.59586	5.34907	2.91648	1.70367	2.6557	11.4034	3.4031	0.73655
CTPS1	3.53503	7.4749	2.42324	5.43027	5.04681	2.33361	3.82279	5.83463	5.00492	4.87058	3.06301	4.2055	3.71639	4.85811	3.2121	4.89478	6.11443	6.99402	4.50484	6.413	2.79104	4.00469	3.75068	4.20169	5.5978	4.05727	2.13539	3.8397	4.47041	3.8549	5.01309	3.6626	1.69228	5.12614	6.48397	3.80648	4.05712	4.65396	4.8848	4.22592	5.28922	6.69156	3.73613	5.3258	6.07682	5.53209	2.95642	3.66212	6.37354
CTPS2	7.54515	4.63472	3.50057	3.28797	3.14609	5.01299	4.75685	5.28377	3.85729	2.99363	3.44463	2.51626	4.67369	2.97083	5.52679	3.45688	4.35979	5.1124	3.90855	11.9919	5.48195	4.7477	4.08981	6.67125	3.69123	5.55565	4.67599	5.69319	8.34887	5.75389	3.27305	3.98708	3.04548	6.18819	5.12085	4.84336	4.53696	4.68973	2.77435	5.44452	8.37437	4.20071	5.22755	5.0747	2.85225	4.9091	5.05943	3.8662	4.59125
DALRD3	8.94311	4.83235	4.68227	7.43858	5.68608	4.95102	4.43409	7.41881	3.81422	5.99818	5.63804	5.60209	5.78504	11.4065	7.21179	3.02453	4.719	5.24352	4.78515	6.17751	7.3629	9.19267	8.85941	6.8872	5.87057	4.54603	3.57513	5.06144	3.59001	6.40051	6.63452	8.31317	3.64976	5.05009	8.70731	5.68411	5.11818	6.51452	4.68034	9.21543	6.7227	3.98503	4.99868	3.62777	7.97901	6.61633	7.98572	5.5377	3.42187
DAO	0.00895951	0.0255703	0.0314886	0.0206445	0.0379404	0.0450695	0.0216173	0.0216322	0.148281	0.0041852	0.0316031	0	0.00573206	0.0116615	0.0271368	0.0574639	0.0260158	0.00342195	0.0567727	0.0826586	0.0132859	0.00712158	0.121751	0.017811	0.0230743	0.00467032	0	0.0459276	0	0.0248738	0.0147678	0.00632144	0.0268976	0.0221186	0	0.00887954	0	0.0098443	0.0261063	0.00625065	0	0.0304124	0.125728	0	0.012589	0.0573155	0.111444	0.0783738	0.025524
DARS2	6.29027	3.88653	4.58223	3.54926	3.23035	5.503	8.25406	4.88639	6.66391	9.85464	3.30433	5.33929	4.08468	7.9479	4.37742	3.4202	7.77704	9.24609	5.04728	7.9813	6.71263	6.3342	1.58666	7.10223	3.96498	6.2973	4.04616	6.0767	13.0815	4.83709	6.11674	5.2233	3.37387	11.1636	5.40648	5.18731	6.51342	5.45041	4.99022	3.76339	13.119	5.36998	10.9974	5.05314	4.89626	6.47847	3.2228	3.5098	5.44042
DBT	2.8163	1.69714	0.538171	1.11347	1.83344	2.65534	2.04224	2.47913	2.53151	1.8576	1.87642	2.02591	1.45128	1.35408	2.14418	1.36572	2.22541	3.38563	1.6398	2.53674	1.57237	1.14742	1.45395	2.14666	1.34559	2.94092	0.862676	2.92048	1.09057	1.62997	2.1663	1.90237	2.12066	1.48172	2.25926	1.59233	1.63324	1.91246	1.38473	2.16666	1.46393	2.54143	1.01069	1.36384	2.02184	3.68657	1.46693	1.75498	2.97579
DCT	0.0046122	0.0105305	0.0526817	0.0141699	0.0694436	0.0309346	0.0194743	0.00668151	0.0464633	0.0280081	0.029826	0.0355756	0.00590153	0.00300156	0.0419087	0.147907	0.0133925	0.0176156	0.017985	0.0567349	0.0170984	0.0329946	0.211902	0.0183375	0.0296956	0.0216378	0	0.026007	0.00695401	0.0384137	0.129238	0.0130167	0.043847	0.0227725	0.0247113	0.0502813	0.0145677	0.0228045	0.0188146	0.0193063	0.00445867	0.0567522	0.0129445	0.0445989	0.0226821	0.0567403	0.141914	0.0916941	0.0114969
DDAH1	14.3584	10.8512	6.81009	9.90064	17.7645	20.1087	9.00833	16.7482	18.5341	12.6057	13.9719	5.46505	14.4491	30.7298	15.5625	23.9773	12.8654	30.2007	8.05406	37.8427	10.8671	17.1957	7.25563	13.1532	13.9136	22.0365	12.8004	16.1621	20.571	11.7635	3.856	15.8973	9.71307	19.2366	8.68445	14.3034	13.8514	20.3849	9.97009	11.9234	37.1783	13.9769	6.48695	20.5852	9.02291	21.1402	6.00622	14.8689	15.5464
DDAH2	17.6553	43.581	42.6958	43.1239	36.4791	19.5599	12.2371	30.263	21.5125	24.7289	44.902	52.3301	38.9815	30.2412	43.8636	8.28015	38.7679	19.3867	46.6701	44.8269	44.0176	40.9785	58.8088	39.8256	30.2013	21.9576	75.7895	25.9214	38.3692	50.5091	22.2889	34.7205	14.2454	38.9839	54.935	36.0823	34.3551	27.7127	36.674	45.9796	17.0809	14.7091	38.327	44.287	26.5409	23.6087	10.6251	33.2471	23.2935
DDO	1.05349	1.84595	0.114808	2.35846	1.62155	3.889	0.876837	1.67207	1.17529	0.595112	1.47872	0.8063	2.25711	0.414549	2.44879	12.6375	1.06236	3.0193	0.73244	0.843847	2.45836	1.11651	0.993501	2.29451	1.89291	0.493813	2.2185	2.58714	1.95779	1.32634	1.21148	2.21261	2.20655	2.05644	2.01274	0.469436	2.15813	2.10868	1.31354	3.06524	0.173685	2.28005	0.355263	1.28209	0.424571	2.59609	0.95166	1.71451	1.57622
DIO1	0.0304906	0.0348079	0.107161	0.128803	0.0573853	0.0511262	0.0275876	0.0368088	0.274253	0.0427287	0.0985878	0.0391976	0.0975355	0.0694502	0.0923509	0.133335	0.115097	0.0582271	0.156051	0.131273	0.0452141	0.0727076	0.0887865	0.0707158	0.0294471	0.0556284	0	0.0312598	0.011493	0.0529058	0.26385	0.139834	0.0762807	0	0.0612611	0.0453277	0.0321017	0.0921297	0.0888437	0.127632	0.0294757	0.0388118	0.042787	0.0693735	0.0856846	0.0900247	0.0399223	0.0242471	0.0434311
DPEP1	4.35985	0.993985	0.536077	8.75725	10.1791	13.7472	3.31987	4.14311	27.9881	1.28252	34.1423	1.01966	10.7913	3.2923	14.0715	259.448	1.7421	0.296139	3.94665	12.5243	8.49141	18.5701	0.345458	17.3384	16.0405	18.1547	5.02874	30.7414	10.1382	16.8503	0.303792	7.9997	48.4058	10.371	12.5309	7.48289	27.829	8.86154	6.69631	17.6647	0.67583	8.5969	3.22851	1.49663	6.82256	9.51372	11.4919	32.7706	21.4732
EARS2	6.26884	3.53492	2.93939	3.01251	2.71105	3.97553	6.03181	4.23653	4.22472	3.41189	2.30224	5.48245	3.00653	5.02206	2.75384	4.21626	5.07742	4.73524	4.98665	8.47313	3.7409	3.34926	3.92885	4.46181	3.36187	4.27894	3.06309	4.15186	5.36442	3.80524	3.66778	3.5427	2.11135	5.75574	3.17574	3.41182	2.73912	3.54903	3.07119	3.39713	6.12767	4.76333	3.45489	4.49651	3.66836	4.4816	3.05663	3.35081	4.91873
ECHS1	39.2219	53.1878	380.195	67.0086	44.0256	58.2447	43.1509	118.511	47.0177	61.9292	73.7782	51.1247	89.5948	81.3639	55.4394	109.628	65.622	76.9964	60.2796	116.013	77.703	71.5868	80.61	58.2678	68.0986	54.3709	72.9654	51.1078	84.3093	55.475	39.9666	66.686	37.0967	91.5963	62.9825	66.1012	73.8451	67.846	50.5411	66.3895	88.8112	57.083	113.4	69.3771	68.2005	50.1415	56.2983	46.0415	31.9793
ENOSF1	6.22159	2.64685	1.12008	2.34084	2.63825	1.13747	0.915227	2.72977	1.33469	3.87909	4.77982	1.1021	4.89349	5.41493	4.12417	3.23876	1.58152	7.50609	2.83691	4.41214	5.06368	6.10577	1.89794	2.51359	3.56795	3.11928	3.0028	1.24816	8.24907	2.05616	5.81753	4.01396	1.81189	3.1633	3.88035	2.93931	4.34389	5.42271	3.74697	3.84097	5.16072	2.93671	3.40535	2.14553	3.99685	3.73808	4.8143	2.60346	1.54276
ETFA	16.2608	12.3782	6.59836	14.6165	10.8282	13.0155	16.2716	16.3187	16.3458	13.3052	7.95578	18.1031	13.3962	27.8251	11.5981	11.9144	15.8547	25.2147	11.9792	15.6728	18.3706	10.2126	16.5207	17.1697	12.7291	17.5545	19.9629	14.5122	22.8385	14.1633	11.8824	12.661	9.30048	18.3091	11.4715	18.8262	17.1273	15.8266	13.0325	12.2394	11.3109	13.3061	20.349	11.4815	12.5487	15.8164	8.81421	8.11666	16.3213
ETFB	11.3096	7.98456	81.6462	16.1979	6.12025	9.21149	5.39899	10.1837	7.96739	9.39309	14.2315	6.22277	16.7222	9.27696	8.78775	11.1246	9.15769	15.8284	9.85338	11.2398	13.8301	10.2248	28.6044	10.3927	11.3919	16.0535	6.06281	8.26919	1.16547	9.4276	8.09275	10.509	4.24645	15.7204	11.125	9.42024	10.9727	3.33286	9.1305	6.73169	10.5544	6.76773	32.0031	12.2808	8.31447	7.19573	17.4849	5.85877	7.29541
FARS2	3.74386	5.4565	8.55528	9.24034	4.78333	5.78139	5.74833	4.74474	7.12361	4.02304	4.22795	6.6963	5.0366	5.73964	6.4317	5.81537	5.77499	6.77088	5.53231	4.77827	5.22257	6.41044	9.21176	5.13332	8.23186	4.7362	2.67994	5.60574	7.10618	4.5088	7.50026	4.64613	3.44295	7.37944	4.39036	5.13302	4.06632	4.43877	5.7692	5.95683	6.10837	5.44371	6.3439	4.74729	4.52236	6.56825	4.96008	5.57791	3.93636
FARSA	15.1589	26.1945	44.2131	26.4026	17.7876	21.1779	21.64	24.6922	19.3588	30.0996	20.0157	29.9314	24.9358	19.5166	23.6709	22.6173	24.3442	19.219	24.9454	23.3044	26.3879	23.0537	41.4097	21.477	21.2311	15.9453	21.7164	22.477	34.079	25.3461	23.479	32.278	10.2871	32.2559	19.4148	19.6964	22.1574	22.3858	23.2549	23.7928	27.8861	24.3276	36.0787	16.9607	21.1693	21.3662	28.7713	19.5764	24.5841
FN3K	2.57869	5.99533	12.2918	3.89909	2.43508	2.53106	3.08921	5.98744	2.79302	3.64307	3.85597	2.50882	4.02384	5.91747	7.24571	8.94269	2.27502	3.93612	1.23941	10.2898	3.15105	3.52806	13.6109	1.78616	3.03133	3.23168	4.88161	2.84178	7.27476	2.9185	1.92527	6.23163	2.53556	5.07955	3.9956	3.366	4.77716	4.45733	2.70182	4.03685	4.75118	3.91529	9.84091	4.71722	5.25821	3.10383	12.1172	4.34424	2.49246
FPGS	11.9432	19.3679	36.3996	21.5887	14.2704	12.3021	10.2069	25.5989	16.2583	10.6122	19.5472	12.7062	19.6531	18.2174	18.8375	9.53605	14.6993	11.3066	12.8034	17.4838	16.2997	22.7429	13.0229	19.5728	20.2341	9.84015	19.9775	10.9878	17.5003	21.2224	17.9426	17.3278	7.25782	14.4419	24.2598	13.0426	11.936	19.7059	18.8249	23.7217	19.6178	13.8039	14.8286	20.0506	19.5856	10.8397	16.3155	13.7028	12.3919
GAD1	0.373562	0.137333	0.645323	0.0745668	0.0436935	0.0813943	0.213873	0.503456	0.100232	0.526456	0.153853	0.149769	0.21064	1.38449	0.258892	0.0393783	0.120115	0.103178	0.800352	2.75453	1.02653	1.81178	4.86465	0.304879	0.0462012	0.272837	0.323068	0.309417	0.31503	0.243161	0.0139149	0.938127	0.0802567	1.37031	0.474926	0.380686	0.34886	1.24759	0.0467373	0.197303	0.240752	0.193428	0.402786	0.328933	0.453719	0.357266	0.00552674	0.231613	0.0511061
GAD2	0.767255	0.0646417	0.0348263	2.8791	2.28593	3.30887	0.0614794	1.87573	4.24564	0.0370306	1.98067	0.157234	1.26431	0.00368502	1.69789	1.81255	0.00328839	0.019464	0.295322	0.35175	0.0251901	0.580607	89.998	0.33582	2.38431	0.48702	0.482219	3.5499	0.239049	0.786009	0.00933324	0.319612	1.25228	0.915619	1.20594	2.05955	0.125194	3.05791	0.263986	0.707122	0.0109478	25.5442	3.74652	0.0515333	2.76081	3.42171	0.00370698	8.49251	1.71192
GART	5.68908	7.95752	4.49975	5.55722	5.90058	7.10089	5.02492	7.2608	8.12928	9.65507	4.45939	9.17454	5.65701	5.24614	5.16938	3.86015	9.5741	8.48571	8.30924	8.21284	7.52109	6.18993	3.10485	9.70198	6.24213	6.42944	6.15941	9.4863	10.8245	8.0965	8.60781	7.24256	3.80889	10.6873	5.3958	6.49905	6.98915	7.32107	5.97683	6.87336	7.63234	8.65765	6.44026	6.19118	6.35713	8.68243	4.35768	5.44324	8.53353
GATB	1.54611	1.01511	0.639587	1.58639	0.937011	1.14616	1.26192	1.18741	1.2371	0.919197	0.817612	1.51098	1.15292	1.27098	1.10687	1.38544	1.08263	1.61954	1.53753	1.82908	1.06408	1.05842	1.97033	0.98041	1.09549	0.674061	1.06222	0.999609	1.03061	1.31236	1.59003	0.897751	0.762502	1.36971	1.1851	0.791817	1.07638	1.02416	1.20538	1.43064	1.49894	1.32083	1.52809	0.875238	0.719297	1.4736	1.48196	1.00479	0.709161
GATC	2.95029	3.386	3.51852	3.42017	3.51296	4.37314	7.42684	3.18743	4.21192	4.33658	4.07015	4.55942	3.68947	2.54977	4.84327	5.94047	4.82481	5.27651	5.23453	3.4598	5.10993	3.12676	3.28877	5.53395	5.31872	3.66224	3.43482	4.37171	6.20387	3.17799	5.22601	3.9245	4.23962	5.79763	4.15726	4.88105	5.10242	3.31512	4.13093	5.39544	6.66247	6.06881	3.50528	2.8193	3.80275	7.51842	5.55228	4.36073	4.40133
GCAT	4.57195	3.92628	78.6417	4.68631	3.98337	2.71712	2.06459	3.17786	4.03348	3.29039	11.5872	2.74639	8.48413	4.75628	7.41212	5.09047	5.26223	5.80378	2.78059	8.95972	5.92149	5.96697	5.62808	2.416	8.84692	4.68886	6.14953	4.06005	4.91134	6.92023	0.54509	5.1449	14.9666	12.7768	4.18596	4.88347	3.03783	4.1968	3.69058	4.2567	12.0045	3.82366	9.73384	8.53063	5.50632	3.05941	5.22845	5.023	4.63988
GCDH	2.62017	5.16614	8.66179	6.22151	3.61736	3.60362	2.97828	4.36236	4.46686	4.48321	3.46149	4.61518	5.35453	3.14212	5.52211	3.57043	5.05097	5.4711	4.33369	4.4492	3.71703	4.35924	6.6677	3.04888	4.35965	2.57817	2.81999	3.50551	3.74763	4.15086	6.78666	4.21368	2.03702	4.13235	3.97153	3.33455	4.31726	3.83548	4.05385	4.99392	5.45622	4.21857	5.31756	3.52141	4.79257	3.78322	6.12895	4.26762	4.11859
GCLC	3.24137	4.96038	4.00922	4.89393	5.17399	4.77681	3.588	2.99148	6.15861	5.79533	3.27462	5.30161	3.31642	9.02099	4.25511	8.39625	4.25898	10.0939	2.72307	3.61809	3.02355	3.13683	2.67871	4.56545	3.63663	3.83354	4.201	4.31566	3.35624	4.7134	9.21506	3.18175	3.01331	4.36892	5.26121	3.11262	4.71322	3.41242	3.01129	3.53902	3.31827	5.40189	3.91691	2.3523	2.42018	6.7969	2.94418	2.89638	3.6099
GCSH	2.93308	1.38372	2.01616	1.33604	1.45407	1.25668	1.40644	1.78718	1.45143	2.72293	1.59921	3.33054	1.53909	1.50537	0.952835	1.71557	1.69799	1.26513	2.60678	2.91371	1.33089	2.02986	2.46678	2.16432	1.41784	1.41799	0.857786	1.46084	1.2416	1.61831	0.594786	1.34482	0.898141	1.62179	2.03252	1.7423	1.30536	1.38262	1.82251	1.05864	0.894462	1.57037	2.98633	1.18943	1.48209	1.58448	0.969178	1.36858	1.21251
GFPT1	17.7068	14.9013	6.34382	8.16755	8.87324	15.8733	19.6571	19.2041	20.3749	18.3902	9.71182	11.2613	10.6267	13.9558	13.0854	20.6806	25.0144	34.7907	13.664	21.7789	30.2053	17.6473	6.53076	20.8133	12.3897	25.703	36.7376	21.0199	32.0132	14.0994	4.21053	10.6645	10.4667	37.6976	10.5224	12.4407	18.8408	18.134	9.71631	9.64992	38.089	18.7507	10.7706	20.3557	14.4427	18.6239	7.23397	12.8344	25.9121
GFPT2	9.11958	6.98767	0.147082	13.83	24.5674	6.13249	11.072	4.32641	20.425	2.68246	3.34171	10.8349	5.79722	10.6288	7.1975	0.216427	11.8391	1.47885	6.66951	2.82913	2.59026	7.73477	0.819486	8.51238	12.2681	11.8142	4.58198	9.33097	1.97526	5.43542	0.989714	10.1317	6.98111	2.66823	8.05251	9.20408	4.31414	3.81055	25.0458	7.69775	0.703594	21.1756	4.7288	8.66898	10.8095	13.7244	0.924369	26.7515	7.60947
GGT5	10.838	13.7602	2.88811	30.3092	24.3969	18.3947	14.9467	13.7582	24.8518	7.64238	12.9019	19.0866	21.1216	19.2974	22.5705	5.34427	33.019	2.77425	19.3021	9.28853	12.2582	22.5235	4.32843	15.6545	23.5205	16.2387	11.0515	18.9825	10.3799	15.7265	7.66284	24.3232	8.06531	9.13626	21.1829	22.0294	10.5183	15.6842	39.7311	18.8549	1.83325	22.4323	19.9506	15.0622	27.9378	20.4141	11.0643	32.4232	15.2925
GLDC	0.0635123	0.136481	2.56699	0.206604	0.112503	0.288167	0.130705	0.104636	0.473147	0.0872591	0.298705	0.0422654	0.081267	0.247998	0.124473	0.209121	0.260359	0.168376	0.0691997	0.652589	0.0332405	0.124724	0.227251	0.0866481	0.408924	0.0740039	0.0322192	0.199174	0.0619625	0.114093	0.252479	0.0369036	0.0486027	0.0645624	0.175148	0.155512	0.928289	0.0492596	0.100151	0.109471	0.02167	0.317041	2.75766	0.131755	0.272973	0.117661	0.0244584	0.14855	0.0665202
GLYAT	0.0223441	0.012754	0.0294485	0.0600661	0	0.00936656	0	0	0	0	0	0.0114899	0.00714759	0.00727064	0	0.0455984	0.0583927	0.012801	0.0381192	0.0137428	0.00828345	0	0.0578351	0	0.143863	0.017471	0	0	0	0.0232622	0.0184147	0	0.1118	0	0	0	0.00588119	0	0	0	0	0.0711052	0	0	0	0.170427	0	0.0266531	0.0159136
GLYATL1	0.0511615	0.0839582	0.0224761	0.196477	0.0150452	0.112595	0.0308603	0.0370578	0.0966377	0.0448101	0.063914	0.00986568	0.0409147	0.00416191	0.121062	0.0372882	0.115132	0.744975	0.0529924	0.0865342	0.00948333	0.0508329	0.0537978	0.0275454	0.148231	0.0233353	0.130985	0.0491738	0.144634	0.048825	0.0737875	0.027073	0.159993	0.15788	0.0385472	0.0443667	0.100997	0.0527005	0.0335418	0.035693	0.0370939	0.070551	0.148075	0.00727529	0.0134788	0.110145	0.146535	0.0610278	0.0842615
GMPS	7.9251	8.36559	4.37613	5.49754	5.68361	6.37843	10.7464	7.04692	6.75363	7.27231	3.59789	9.50161	4.3914	5.22891	5.29827	2.557	6.25786	6.16291	8.76794	8.17129	6.41891	5.89476	5.09283	6.30627	5.11518	6.80491	5.45347	6.04559	4.49564	9.10408	5.67303	5.84577	3.98692	7.35618	6.77879	5.42898	5.20461	6.6104	4.85575	5.05094	5.73841	7.93811	5.12102	6.891	7.11652	6.49334	4.02708	5.66397	6.39445
GNMT	0.243399	0.555726	0.399203	1.0469	0.59552	2.63922	0.0587266	0.705204	0.0700572	1.40985	14.5953	0.166882	1.12119	0.316802	6.04515	1.79762	0.433479	0.32227	0.822569	0.279446	0.312808	0.232162	0.504007	1.05374	10.4266	3.1127	0.349843	2.71165	0.318052	8.22142	2.00595	0.549541	18.0568	0.080118	6.86818	3.21635	0.461268	1.24803	0.756497	2.12826	0.125492	0.23409	0.614804	0.239976	0.364799	1.43729	1.40223	0.980696	11.626
GPT	0.763709	0.698919	0.86512	1.12468	0.403883	0.836078	0.251272	0.774144	0.208918	0.837323	2.44153	0.305087	3.78767	0.706497	4.82702	0.610898	2.76374	14.1986	7.38356	7.26709	11.0722	1.16392	0.498277	0.694277	4.27507	2.14512	3.42917	0.498256	1.94133	1.4719	1.35244	1.46066	1.22533	5.70291	1.13286	0.337786	4.55857	1.69906	0.625291	0.871863	1.04947	0.38564	4.34881	0.689305	0.337002	0.745415	1.66934	1.59611	0.660792
GSTZ1	1.34612	1.04713	1.07457	2.49651	1.2764	1.8477	0.678292	1.01467	1.34073	2.34651	1.71061	1.43295	2.06638	2.4278	1.94535	4.64465	1.04392	3.15531	1.66235	1.64577	0.827669	0.82532	5.6885	0.995344	2.58953	1.08035	1.97315	1.17391	1.15712	1.06247	1.98203	2.96222	0.940489	1.88956	1.42101	3.14816	2.12371	1.3325	1.93486	2.54538	3.01127	1.72394	4.41436	0.786696	1.08411	1.1673	3.94685	1.45885	1.80489
HAAO	1.76119	2.75359	2.0184	5.7539	5.03805	3.39182	2.09388	1.94742	3.89374	1.63942	3.76638	0.826893	4.41723	2.54148	5.12173	0.654827	4.00965	1.05286	1.97196	3.02203	0.558285	2.17086	1.1314	2.23261	4.22351	2.78742	1.69218	2.93739	1.14491	2.40931	3.9442	3.04351	6.16853	1.41779	3.76931	2.65614	3.25165	2.95875	4.29133	7.47014	1.78892	4.14252	2.60576	1.53897	1.97254	4.32074	2.61511	4.7294	3.06764
HARS2	12.8382	8.53384	4.06193	10.0958	8.15337	8.0341	8.7658	14.3405	8.81947	9.20055	10.4632	12.9411	12.6142	9.59028	9.73666	14.6617	12.4756	11.7088	9.44133	11.2794	14.7776	11.5025	9.60191	16.2841	8.9164	7.52205	12.6734	9.90296	19.1183	12.6645	16.6698	11.7079	5.06542	12.8112	10.4025	11.1054	10.1966	10.7702	8.73649	11.7547	17.5311	9.35742	11.1918	10.1759	10.9338	10.4406	10.1351	8.12368	17.1494
HGD	1.50449	6.37744	10.3292	6.08228	2.90837	4.94762	1.13965	12.4124	5.53043	1.02966	6.11586	0.989545	8.49863	21.8514	10.4118	1.04722	1.50361	22.0715	5.70748	8.04112	2.48175	4.63512	0.837703	3.26132	10.6027	2.97283	14.5713	2.00278	8.00967	4.71106	0.230681	6.60763	3.30872	9.76048	3.40551	9.65141	5.17557	9.57878	2.44676	3.54753	42.967	2.97901	33.6568	2.41472	0.557166	6.26134	15.1863	3.20899	0.859693
HMGCLL1	0.173949	0.111701	0.0191047	1.0243	0.886663	1.08163	0.0393468	0.391989	1.88275	0.10157	0.36644	0.0186352	0.310679	0.0188673	0.510397	7.75047	0.14732	0.0885828	0.116583	0.147108	0.0107478	0.0979381	7.69171	0.112865	0.844644	0.128455	0.140637	0.694771	0.0601037	0.211279	0.0358397	0.138072	0.427928	0.20577	0.40289	0.502822	0.122094	0.645054	0.130937	0.166865	0.00700662	4.87127	0.849265	0.037104	0.402267	0.684788	3.31196	1.82134	0.449091
HNF4A	3.54036	5.18246	8.2241	6.24619	1.44414	6.94977	6.25445	7.09344	10.875	10.3206	9.05549	2.22674	10.2962	13.4432	6.24797	9.25313	7.70185	12.0806	4.57166	11.8944	21.8466	6.63811	4.74203	12.6445	5.03075	11.3482	16.7382	7.49352	26.7974	5.73022	0.0313738	8.8569	4.61432	11.9414	4.71028	7.76738	21.7759	8.77078	2.041	5.67691	33.5076	7.15155	6.55074	4.56894	0.852495	6.06718	12.8723	4.40097	16.1675
HOGA1	0.205485	0.454798	0.0958	1.42365	0.532747	3.16426	0.0202362	1.39726	0.0663866	0.219398	2.49986	0.0517544	0.928295	0.0709571	3.42943	0.806891	0.150993	1.00264	0.314786	0.706718	0.0994972	0.486663	0.217091	0.647472	0.939609	0.266689	1.04879	2.20986	0.701833	1.56007	0.0483853	0.46749	3.91957	1.00422	3.96566	0.465486	0.167776	2.86599	0.215058	3.49324	0.00810795	0.288254	2.05378	0.090643	0.0883855	2.45569	2.22376	0.353494	1.0752
HPD	0.116901	0.880795	4.02637	0.383094	0.924065	0.339764	0.122224	0.301067	0.392555	0.182024	0.494818	0.0881664	0.159553	0.101437	0.849777	0.354438	0.905192	0.273845	1.63346	0.479336	0.104011	0.19823	0.917841	0.123943	0.993522	0.170624	0.100815	0.43146	0.25851	0.259637	0.552367	0.120971	1.43501	0.115439	0.427995	0.339849	0.139489	0.385337	0.48142	1.13092	0.256156	0.872988	0.75461	0.132989	0.0985546	0.713321	0.530616	0.210717	0.22202
HPDL	0.961044	0.585132	6.6802	0.426484	0.341652	0.734111	0.837338	1.21691	1.01426	1.15723	1.10486	1.80106	2.09049	1.38986	0.258741	0.0747137	0.75656	0.938032	1.73844	3.27071	8.18652	1.42594	0.677166	2.22184	1.37504	2.21537	0.0460444	0.613067	2.75312	0.637377	0.827238	0.994504	0.160288	4.56058	0.629333	0.253991	1.85501	0.657036	1.26947	0.223492	5.32658	0.715871	0.119877	0.996121	0.675181	0.168149	0.293609	0.356651	1.53623
HSD17B10	37.7383	49.2797	187.627	67.9404	38.6841	47.5835	53.9022	61.8645	52.8067	43.5647	50.2783	44.203	58.0894	38.8447	48.6697	44.7174	53.6898	46.8575	54.8726	137.827	37.3849	42.3601	104.364	50.0558	51.5689	36.4974	43.423	42.6089	53.2774	42.5969	38.2375	52.2844	25.8065	64.203	60.4955	50.2809	50.2281	40.4195	53.4219	58.6646	69.7068	53.6707	97.64	53.3144	35.8841	41.0259	115.206	40.9158	39.5995
HYKK	0.301751	0.511497	0.589177	0.496304	0.59373	0.327093	0.37506	0.84189	0.52638	0.734675	0.942527	0.357357	0.865812	0.733931	0.558527	0.618459	0.591212	0.947605	0.404106	0.731124	0.578538	0.576611	0.863886	0.490798	0.580885	0.613287	0.716287	0.434358	1.32353	0.571182	0.211006	0.572041	0.494126	0.827713	0.506248	0.978734	0.956296	0.723383	0.337488	0.472071	0.660024	0.465579	0.645858	0.42303	0.346901	0.539959	1.14537	0.668986	0.814048
IARS2	31.9164	26.3231	20.4615	17.6492	14.6635	24.9517	29.8022	29.618	34.6326	35.7681	13.8969	23.77	16.9778	16.2861	18.0322	15.9112	33.8542	33.4913	19.1928	35.1762	26.4883	29.1669	13.729	30.2599	18.4788	27.3873	20.8271	28.9963	48.9467	26.0188	19.64	21.5582	14.7492	36.4064	18.8635	20.4061	24.4568	25.684	18.7457	19.0674	35.2144	25.5888	31.0033	21.0906	24.776	26.1337	12.3858	15.7626	26.7436
ICMT	28.2924	22.5919	9.26988	19.8529	23.3702	21.7776	22.4338	31.5393	24.4627	23.9762	31.7534	21.741	19.4063	31.6048	17.453	24.9366	31.4127	26.6696	27.0838	34.3973	11.584	24.4485	33.1449	21.2856	20.5929	26.8662	8.2339	22.4465	14.1712	20.0743	9.68182	22.3965	9.94093	16.9586	31.2386	28.9317	25.4494	22.5382	23.9326	21.1323	26.4328	23.6393	14.7106	32.6979	32.4112	28.4759	21.2264	24.6796	24.8102
IDO1	0.464077	10.4435	0.140605	6.55525	1.78198	2.20031	45.9598	1.63307	2.00362	0.244191	0.903146	20.5176	6.20428	0.520717	3.80484	0.478972	3.14117	14.5424	0.681215	0.708659	0.466693	0.661436	0.110456	1.69666	4.01142	3.30331	1.16155	8.9852	0.85252	9.92949	8.06255	1.57318	1.516	2.46255	4.81569	1.21592	2.72942	4.54813	2.84124	1.40671	0.165013	4.35917	0.561408	0.776745	1.8438	1.62745	1.69019	1.01807	0.740816
IDO2	0.0117427	0.0446848	0.00687839	0.252537	0.0699851	0.0262533	0.0236105	0.0113408	0.0619648	0.0146275	0.110454	0	0.0901523	0.0305681	0.0414945	0.0136936	0.0727413	0.0627894	0.00381584	0.0192597	0.00580438	0.0248903	0	0.0492815	0.13609	0.0244845	0.00843906	0.0521688	0.00590168	0.0434675	0.445173	0.0441875	0.0705065	0.0289896	0.0524294	0.038793	0.0783003	0.137625	0.109491	0.0327695	0	0.086363	0.0219712	0.0222646	0.0109998	0.0886033	0.0922508	0.0622546	0.00557548
IL4I1	1.72388	4.44731	1.04953	11.0928	1.52643	2.68573	2.52999	2.24824	2.23673	0.488231	4.8837	6.64497	7.81578	7.24363	6.21832	0.482782	4.45384	0.705068	3.33462	1.46936	1.07687	3.39865	0.518231	2.30264	2.33345	2.46232	4.50682	5.0516	0.79817	2.73211	8.77044	2.48048	1.82698	1.79279	2.05451	1.14348	3.70854	5.95082	10.1806	4.78228	0.0656102	0.92151	3.04768	2.95712	4.25319	0.921778	1.09302	1.1442	0.836226
INS	269.8	1.15156	0.0787824	6760.51	951.963	1340.73	11.8176	2151.66	2305.33	3.623	1362.09	7.03142	570.208	1.05034	340.797	753.987	1.3799	7.20877	223.202	406.443	2.2936	378.448	25.9356	219.452	1229.43	105.047	593.913	1118.12	214.379	574.032	0	265.105	533.793	573.536	3020.25	1938.12	9.03902	3254.26	65.9954	1161.45	8.27792	7576.78	10864.9	8.97636	1834.82	611.808	0.733753	8404.85	1406.58
IVD	13.2998	7.91825	5.64749	10.2621	7.17607	12.0233	6.09987	14.6575	12.1433	11.3183	12.4443	6.53375	14.4046	13.6129	11.0606	13.9537	7.61705	17.1274	6.90451	18.8068	8.47714	11.9916	17.5054	10.2157	11.1637	7.60315	8.76012	9.06562	14.3681	10.2232	17.3487	12.1172	6.71457	18.5235	10.5995	12.8776	9.69385	11.7578	8.57453	10.5362	9.64732	11.5168	12.4572	8.40865	7.62839	11.2314	26.6106	10.1212	7.98734
IYD	0.334065	0.793397	0.0412995	0.38681	0.0853054	1.41024	0.0567052	3.20524	3.46443	0.931594	0.418445	0.150204	2.30696	4.98831	0.976235	0.0685164	1.4916	2.92241	0.119466	3.64266	0.913592	1.9695	0.00434517	1.53622	0.315606	2.31542	4.5748	0.636795	9.41056	0.955408	0.016602	0.909644	0.369581	4.09457	0.134914	2.21609	6.18775	1.74859	0.38936	0.0585583	20.1849	0.777817	0.654891	0.855567	0.275976	0.589822	0.037366	0.766274	8.75293
KYNU	0.240168	1.70034	0.206678	1.36185	0.376677	1.48323	2.95578	2.87597	2.21037	1.15697	0.454371	3.10936	1.34431	1.59772	0.782809	0.0691526	0.712876	2.34493	1.49342	0.415793	0.709353	2.05513	0.0434897	1.58754	0.971065	0.836676	1.22525	0.716387	1.20704	0.703807	1.46128	0.723833	0.523207	1.07114	0.553366	2.49387	0.67429	1.12613	1.8696	0.598507	0.156693	1.07272	2.13171	0.462113	2.00948	0.771359	0.0634096	0.523452	0.54623
LRRC47	12.9383	11.1206	7.89233	13.8219	10.9937	8.62882	7.16538	11.1079	9.56228	10.3315	15.7424	11.6585	11.3407	12.4685	11.6899	12.5769	14.0479	11.2955	9.56398	16.4462	9.73868	11.2364	24.0527	9.00745	10.8674	8.93892	5.85468	9.02347	7.2711	8.32498	14.0248	12.8601	6.83802	9.54717	13.2234	10.6278	11.1198	9.28973	10.0158	11.2811	12.3401	12.189	9.93481	11.4938	12.9081	10.5235	14.4794	10.5555	11.755
MAT1A	0.683539	0.301367	2.94907	0.30414	0.0576691	0.58493	0.119427	0.173003	0.712343	0.0176164	2.14502	0.0727227	0.440327	0.0368143	1.14225	2.99599	0.104031	0.0144037	0.615804	0.0927807	0.391464	0.674466	0.329449	0.3155	1.97892	1.02715	1.57534	1.53205	0.611254	0.608563	0.101011	0.106433	6.39681	2.88616	0.441999	0.411135	0.0694842	0.440266	0.0274717	0.519629	0.0364572	1.82418	0.992277	0.0482654	0.529898	0.473227	1.11101	0.877213	3.03171
MCCC2	13.1456	5.55193	3.49546	7.94008	5.96278	13.0031	8.48581	15.53	10.6748	12.5641	7.13837	10.3443	12.383	8.89646	9.85792	14.2235	9.38205	17.685	8.75139	12.135	13.3889	13.02	5.96946	7.98118	7.79933	8.97426	11.6475	13.0043	15.9431	16.0948	9.8265	13.5626	6.85443	17.4221	9.34843	6.86271	7.86405	14.051	7.57004	8.99412	21.5591	11.5444	15.8014	5.85072	8.37672	10.3785	10.7877	7.39562	8.78133
MECP2	4.25452	4.01613	1.45982	3.7874	4.2678	4.33683	2.61394	3.51614	4.23575	3.16399	3.71121	3.0622	3.42144	2.39412	4.50772	3.48658	4.18667	3.82122	2.80524	3.92718	3.24409	3.37192	4.27217	3.81553	2.72518	4.37002	3.51439	3.76381	2.29271	3.40398	7.44241	3.41337	2.94724	2.96233	4.87533	3.01976	3.19694	4.96951	3.35943	3.3685	2.56102	5.3813	2.50109	3.31148	5.69589	5.34101	7.6002	4.98078	3.22256
MIR21	0	0	0	0	0	0	0	0	0	0	0	0	0	0	0	0	0	0	0	0	0	0	0	0	0	0	0	0	0	0	0	0	0	0	0	0	0	0	0	0	0	0	0	0	0	0	0	0	0
MSRA	1.63835	3.817	7.56477	4.92429	2.74524	4.59728	2.61682	3.48746	3.01344	5.00966	2.80104	1.97725	4.79699	2.67642	4.10147	2.52463	2.87379	4.36423	2.27351	2.52431	5.0201	2.63774	1.95806	2.16021	3.56819	1.96076	5.26234	3.59502	2.72857	2.99942	4.31936	4.01043	1.98247	4.62243	3.0958	2.13735	4.99434	2.88849	3.71676	4.83442	5.45446	3.22397	3.17881	1.71167	2.84819	3.00685	2.468	2.47943	2.25331
MTHFS	3.91998	1.77542	0.69259	2.27446	1.83439	2.35769	1.99184	4.043	1.50233	1.26387	3.20627	3.76857	4.03445	8.67919	3.83935	10.9933	4.34266	3.64529	3.03222	3.44615	2.49575	2.70943	6.17607	5.00454	3.04511	1.33263	4.36351	2.17324	8.33548	3.65224	2.37029	7.51567	2.24919	2.84009	3.28164	4.62398	3.0729	3.86234	2.45822	3.29958	2.5332	1.76269	5.75496	2.26608	2.02058	2.09672	6.23437	2.10078	3.16356
NARS2	5.08661	3.55213	1.69658	3.61024	3.86775	5.49492	3.91347	3.85755	4.64471	3.76771	2.80873	5.20863	3.1131	3.64062	4.60356	7.2827	4.20354	5.44477	4.80277	6.50138	3.71417	3.99054	5.64057	5.04132	4.37616	4.30796	2.96172	4.75678	5.13228	3.39257	4.22847	4.32069	3.43397	4.53539	3.60616	3.95861	3.85681	4.57663	3.99953	4.34927	5.97329	5.62273	3.08899	3.15692	4.49606	6.21695	3.8718	4.56273	3.90561
NAT8L	0.18666	0.206325	0.380077	0.860201	0.989789	1.08304	0.0250204	0.918524	0.703555	0.204835	1.48752	0.344327	0.432187	0.320079	1.59737	0.494076	0.949799	0.0271588	0.245511	0.116628	0.0131807	0.169564	18.9539	0.376958	0.747792	0.219311	0.274678	1.22719	0.205492	0.801994	0.346737	0.405549	1.69299	0.351094	1.59538	0.604899	0.21212	0.839905	0.14849	2.0009	0.0229138	2.12709	1.30553	0.11123	0.278927	1.68835	0.162933	2.12525	0.751215
NIT2	3.51879	4.83587	7.85306	3.93429	3.61167	3.8128	4.99254	5.13561	3.0995	3.63651	2.54994	2.69389	4.83642	3.52907	3.7763	1.93782	3.11869	3.88554	2.11604	6.82532	3.54732	4.53423	3.46773	3.2537	4.2555	3.09491	3.06859	3.34767	3.0066	4.68641	4.15963	3.14776	2.08759	5.08978	4.11969	4.51833	3.14328	4.14686	3.46656	4.97529	4.17493	3.54376	6.39761	4.28928	4.75164	4.06925	3.6804	3.15662	2.50877
NOS1	0.0291838	0.0742041	0.0349663	0.0468679	0.0337045	0.124562	0.124825	0.05637	0.106909	0.598589	0.237076	0.00954994	0.0560132	0.00345318	0.0401786	0.00464076	0.0909044	0.0263458	0.0530207	0.0195814	0.0157368	0.0105442	0	0.0694431	0.204982	0.0732973	0.01144	0.1496	0.0100004	0.165725	0.0481033	0.0467974	0.388952	0.00327486	0.0550819	0.126211	0.106144	0.00874524	0.0371066	0.0555279	0	0.0765483	0.0111691	0.212783	0.00745567	0.191916	0.0972652	0.137138	0.0878633
NOS2	0.195776	0.37091	0.0146396	0.217555	0.188151	0.181598	0.467338	0.156892	0.251777	0.143988	0.0832596	0.085679	0.127917	0.243974	0.428958	0.155439	0.387048	0.378641	0.259886	0.722475	0.0988301	0.231767	0.0754723	0.264981	0.198462	0.16502	0.107768	0.264772	0.106767	0.231285	0.212841	0.217483	0.10421	0.1851	0.295709	0.0825652	0.609591	0.11442	0.854465	0.401034	0.31409	0.282786	0.151978	0.284322	0.0994986	0.184479	0.152711	0.284874	0.243265
NOS3	1.05486	5.40731	0.56483	4.80733	8.2107	1.94025	2.43233	2.16732	2.99413	3.24313	3.28449	1.12694	2.22838	1.82176	4.72609	1.39366	4.53086	2.72311	4.31844	2.63471	0.970604	2.70817	0.559688	1.91692	2.23505	1.98926	1.08988	2.79803	2.28215	3.02182	14.3142	2.43276	2.20186	2.92155	2.23094	1.5754	2.73188	1.65346	8.88206	3.49004	0.87568	3.5484	1.69759	2.39673	18.4759	2.98221	3.48541	3.95029	2.15809
NOX4	1.91755	1.70369	0.0952729	2.20044	4.70989	2.11005	4.56809	1.47161	4.56653	1.11167	0.852187	3.2076	2.1542	3.77718	1.48655	0.0632235	3.96057	0.183094	1.86934	0.526515	2.33574	3.0892	0.291744	3.24093	1.25299	4.50396	1.0151	2.0098	0.899189	1.71115	0.051737	1.3932	0.790979	1.71181	2.03337	1.73075	2.23818	1.14124	3.12626	1.3776	0.0165511	1.07999	2.18633	5.04134	1.4434	1.89002	0.12703	4.71991	2.75779
NR1H4	1.06581	0.769064	0.079511	3.18951	1.21113	2.68071	0.01213	1.19442	0.18088	0.422717	1.95658	0.0103409	2.41231	0.0654357	5.66452	0.211055	0.00583927	6.59763	1.64675	0.6679	0.208743	0.487526	0.0195194	1.08271	0.899861	0.214893	2.01607	2.24725	0.416904	1.20033	0.198879	0.716521	1.10682	0.496454	3.38047	1.0563	2.08018	4.36389	1.02543	3.34607	0.165243	1.95824	1.35454	0.183018	0.0565122	7.05569	0.704335	0.80759	0.264961
PARS2	2.84603	1.5822	2.29224	1.88993	1.84824	2.97019	1.672	2.12589	2.32525	2.07034	1.93458	3.34623	2.17171	2.14156	2.08769	2.50643	3.36588	2.7458	1.87133	3.5465	1.58263	1.75557	3.13657	2.99586	1.55565	2.72757	0.655147	3.0318	1.24039	1.63581	2.15007	3.50361	1.21636	1.66503	2.88888	2.11547	2.36436	1.97886	1.75358	3.18515	2.98057	2.08182	1.61208	1.60199	1.47878	2.72077	2.67835	2.13359	3.06155
PEPD	19.6629	14.1351	12.3829	22.6005	19.4563	13.191	8.60198	10.4305	16.8257	14.2847	11.5079	13.8703	15.8432	16.6606	17.2494	15.2587	21.8661	12.8239	20.4739	25.0058	6.83804	15.2534	27.6137	21.0902	15.4215	14.61	9.96897	16.3751	16.6372	8.61991	19.7674	15.8366	6.75856	12.0039	14.3374	17.899	25.5524	13.4575	22.5225	18.7479	6.60985	15.6989	21.9555	19.3128	20.1906	16.2507	20.7923	16.1523	15.0262
PFAS	2.6962	2.68823	1.53523	3.23326	3.19744	2.24469	1.61173	1.72902	2.76606	3.32004	1.97856	2.51856	2.28389	3.27838	3.73306	3.19741	3.59367	3.46405	2.23009	2.90657	2.91391	2.64523	1.50291	2.09657	2.18075	2.19995	0.950475	2.63192	5.42293	1.93289	7.23993	2.21906	1.64362	2.79387	2.75088	1.97146	2.83866	2.26245	2.92003	4.06584	4.76593	3.56318	3.50816	2.1223	2.70062	4.10598	5.42027	2.88588	1.73645
PIPOX	0.299986	0.709387	0.46691	0.638561	0.492002	0.589242	0.367069	0.393189	0.604412	0.508473	0.37791	0.273261	0.690924	0.334675	0.545164	4.48274	0.4878	0.497583	0.304977	2.42495	0.311392	0.347452	34.5866	0.372011	0.502179	0.415507	0.230988	0.821606	0.142152	0.154669	0.437952	2.55803	0.334508	0.306813	0.493661	0.280319	0.60009	0.62626	0.589393	0.801269	0.116	1.98928	1.68988	0.970183	0.391402	0.695923	15.5934	0.974681	0.280799
PM20D1	0.139745	0.2355	0.0701627	0.102222	0.381989	0.457485	0.0481675	0.134962	0.383072	0.478706	1.49442	0.0958136	0.0425738	0.0346454	2.06593	3.05746	0.154582	0.0813308	0.0454105	0.130972	0.236829	0.0740519	0.129183	0.665849	1.09683	1.7344	0.229553	0.0955133	0.0401332	1.38559	0.570363	0.0375611	9.51606	0.0492845	0.81112	0.303375	0.0560491	0.233974	0.224923	2.182	0.0514641	0.378354	0.541615	0.189258	0.0467512	1.15921	0.0174259	0.412767	1.14693
PPAT	3.42205	1.44581	1.12401	1.12012	2.4167	2.25768	4.45627	1.71733	3.02394	2.08555	1.54174	3.82859	1.18675	1.53186	1.66128	2.16684	2.5631	2.16693	2.26662	3.45807	2.01084	1.39816	1.8543	3.30817	1.85735	2.39731	1.77208	3.04278	2.52192	2.41506	3.0522	1.54344	1.62583	3.37924	2.44606	1.58482	1.8048	1.48291	1.80041	1.40121	2.56613	2.65972	1.38678	1.72456	2.23789	2.63453	1.36512	1.95325	2.55337
PRODH	0.158568	0.767074	0.0313478	0.316655	0.0932609	0.0498532	0.497365	0.0746561	0.128364	0.748115	0.114195	0.234426	0.235866	3.83108	0.0870498	0.0184911	0.216404	0.0969001	0.483067	3.67191	0.226321	1.05873	0.415565	0.165492	0.17356	0.142583	0.0128201	0.0467382	0.0687354	1.28765	0.11108	0.0643302	0.0694228	2.23133	0.1885	0.153224	0.525882	0.0326676	0.362698	0.069141	4.03152	0.0285944	0.0806621	0.248036	0.0334205	0.0741281	0.00519045	0.0882687	0.0324682
PRODH2	0	0	0.123121	0.107627	0.0419568	0.0534007	0	0.0123028	0.0274996	0	0.14978	0	0.0163	0	0.0578757	0.661056	0.014796	0.00973081	0.142814	0	0.00944513	0.0405025	1.11284	0.00422068	0.0574134	0.00664037	0	0.0065301	0.0480173	0.017683	0.199474	0.017976	0.101983	0.0157244	0.0341262	0.0378754	0.0603538	0.0559874	0	0.0355493	0	0.0486463	0.0893812	0	0.0357987	0.018806	0.233511	0.131694	0.040827
PTS	4.32372	4.27612	5.7424	5.66004	5.92009	4.61275	5.11551	6.71445	4.47889	4.67285	5.6522	4.5496	4.79285	4.11585	4.49431	10.4729	4.725	7.74746	5.52069	7.95059	8.75205	5.10655	12.3926	5.28828	6.62679	4.6409	8.33937	4.3986	6.77043	6.47242	2.82137	5.00334	2.73066	5.65259	4.68226	4.5495	5.00272	8.79307	5.38268	5.07138	4.96418	7.56936	8.85935	8.09254	8.77709	5.23436	5.07177	5.6039	3.91848
QDPR	10.4176	7.16677	6.86496	11.5042	10.7612	10.6696	7.43633	11.5438	12.791	5.63663	10.2162	9.11741	8.99327	6.64642	12.3577	95.9597	9.09472	10.477	5.97035	10.8142	4.00538	9.13936	179.996	10.4716	14.5571	7.65351	7.71151	8.50584	10.6829	8.94333	5.53939	4.90281	6.63513	15.737	12.0725	9.54688	8.8427	9.92187	7.90684	11.1637	11.3352	28.2393	14.7545	4.60596	13.9906	11.2098	49.7879	14.5068	6.84842
QRSL1	2.16918	2.75309	4.20984	6.22326	2.88179	3.97957	2.49372	2.25206	5.03155	2.17258	2.11164	2.86407	2.77557	3.89456	2.71982	4.82846	4.67954	4.22771	2.36654	3.37071	2.69158	1.71913	2.80733	2.75008	3.28618	2.89665	4.57356	3.95069	5.45415	2.39558	12.7664	3.97474	2.30799	2.19717	2.87133	2.82005	2.83795	3.1615	2.25309	3.94358	3.81773	4.40163	2.95892	2.42778	2.34868	3.9181	2.4225	2.16132	2.51273
RARS2	11.8859	10.4947	10.4014	13.2922	16.8708	12.2515	11.0408	8.5879	17.4105	10.3381	7.739	12.7794	11.8678	12.8372	11.7276	16.3792	13.3211	14.5144	10.4744	8.35724	14.6558	9.25754	11.8798	10.9017	15.816	15.2347	16.9317	14.6524	12.9023	10.3321	13.1022	12.9241	8.83701	8.2343	12.4143	11.8544	10.8661	12.4815	12.4433	15.1922	12.2634	17.4411	11.6439	11.4767	12.4465	17.0121	8.32275	15.1864	12.2281
RIMKLA	1.17761	0.605843	0.0748788	0.321328	0.182264	0.444933	0.137859	0.592969	0.554696	0.560945	1.0134	0.047807	0.594792	1.84534	0.557308	0.860538	0.326196	0.843317	0.0679738	1.11741	0.663464	0.735897	1.3937	0.231021	0.311761	0.825872	0.881102	0.460685	0.294948	0.32263	0.0734272	0.333441	0.267476	0.683764	0.189386	0.564352	0.340546	1.13004	0.228002	0.424294	1.59902	0.757713	0.225591	0.348138	0.0707583	0.6138	0.522413	0.391223	0.53936
RIMKLB	4.767	4.46279	0.198606	2.815	4.34536	1.35364	5.69485	4.19258	2.43977	4.84762	1.36919	0.998373	2.17954	1.03235	3.11752	2.01459	2.11908	2.65471	3.9487	3.75121	2.99875	3.16347	3.15784	4.76099	3.71374	1.64116	1.50117	1.90565	1.04068	3.04244	5.48219	2.05335	2.12466	2.19225	3.24935	1.64015	3.31901	2.47252	3.15908	2.73717	0.175592	3.45786	2.12125	2.30284	2.15519	3.28132	4.45525	4.43284	3.03717
SARDH	0.947886	0.356822	0.7821	1.58655	0.98151	1.12226	0.434455	0.928568	1.60373	0.587199	1.84152	0.408809	0.791188	0.344918	1.51781	2.76142	1.01019	0.433398	0.480244	0.585089	0.236787	1.17202	1.52574	0.715915	1.20309	0.92091	0.249045	1.7973	0.461022	1.528	1.70798	0.747891	2.4683	0.972933	0.978403	1.5152	0.879932	0.869778	1.5364	1.27519	0.0591184	1.68661	2.00715	0.86576	1.27936	1.13685	6.01421	1.40491	0.953351
SARS2	1.65819	2.39082	3.7559	2.051	1.00819	0.514561	0.461137	1.09709	0.7748	1.76544	1.56353	1.10185	2.29396	1.39446	1.5165	1.6386	1.36318	1.77248	1.3226	2.07287	1.7883	1.63471	1.0312	0.781288	1.92728	0.550051	0.928584	0.62371	2.30532	1.39751	2.49358	2.75014	0.673447	1.94049	2.08406	1.97421	1.23567	2.97546	1.40557	2.0057	1.603	0.776677	1.88873	2.43149	2.1862	0.943146	3.01702	1.33577	1.04294
SCLY	0.186803	0.235255	0.351711	0.227741	0.262286	0.1591	0.175277	0.197591	0.198427	0.304717	0.329457	0.237859	0.316801	0.274013	0.678054	0.207464	0.251408	0.383912	0.22402	0.258966	0.382534	0.372385	0.226409	0.254446	0.181364	0.139107	0.41553	0.220394	0.476124	0.214029	0.395877	0.278244	0.228477	0.512406	0.395178	0.199829	0.249744	0.368147	0.278201	0.382697	0.335372	0.222686	0.291264	0.180465	0.216647	0.321003	0.258175	0.181563	0.177389
SIRT4	0.313165	0.536262	0.650374	0.918392	0.830514	1.79015	0.309108	0.85235	0.655549	1.51606	1.52306	0.761267	0.947132	0.352025	1.59524	2.60614	1.02507	2.03335	1.05464	0.437757	0.358846	0.226294	0.44214	0.745178	0.861516	0.549091	0.46035	1.59073	0.643872	0.434711	1.12622	0.441911	0.66951	0.843403	1.10587	1.24148	1.70851	0.750745	0.497728	2.42315	1.04583	0.90598	1.67794	0.680139	0.540034	2.40965	3.93263	0.724476	0.851598
SLC25A21	0.0900572	0.181893	0.0486938	0.526755	0.0977847	0.406556	0.0292503	0.0401423	0.0299089	0.11326	0.166976	0.0605588	0.106368	0.0721331	0.251786	0.0363526	0.0160923	0.574148	0.16208	0.0426076	0.118136	0.104621	0.0268964	0.0941047	0.0758244	0.321386	0.141888	0.280538	0.177563	0.120202	0.0285461	0.0782037	0.242634	0.222327	0.222697	0.0343282	0.116696	0.194096	0.113038	0.241649	1.43313	0.144028	0.0826305	0.193081	0.14114	0.190901	0.12245	0.10467	0.088808
SLC39A8	15.3145	2.0287	0.698148	3.81844	3.66538	4.12306	5.04546	3.04881	5.56693	1.95365	4.4945	3.12795	2.89555	2.60998	4.03277	0.876502	6.05805	3.77297	5.62112	4.99606	1.28973	3.53772	1.99762	3.06844	5.76577	3.7725	2.85325	5.64183	1.61491	5.43289	2.87602	3.62132	6.58682	3.55872	5.70625	2.32522	2.8008	3.23264	4.38021	3.82422	28.8361	4.53322	1.51056	5.85113	7.96613	4.21916	2.55875	3.3387	3.11821
TARS2	8.37532	6.00073	11.2164	8.15323	4.39643	6.20265	6.90235	7.00496	14.3805	12.0578	5.95966	6.95055	7.1517	10.3791	6.29985	4.87093	7.74557	7.70455	5.5735	11.4729	13.9697	11.1169	11.7559	7.68445	5.59299	6.72996	6.85305	6.98125	12.4542	6.4378	10.8301	7.70041	3.38581	14.6199	5.8692	6.52881	7.12437	6.099	5.44522	6.67951	10.8311	7.16167	14.1539	6.47007	10.4133	7.18884	5.79867	5.08261	6.52406
TDH	0.0183684	0.0629079	0.0322783	0.126973	0.0432132	0.0615997	0.0110797	0.0266096	0.0660871	0.102964	0.496734	0	0.105765	0.0239079	0.375535	0.23562	0.0746712	0.0350777	0.0358133	0.0790828	0.108953	0.0292007	0.0237722	0.0608589	0.449407	0.153198	0.0396021	0.103575	0.166169	0.191232	0.33304	0.0907197	1.68191	0.0453466	0.172225	0.182045	0.125704	0.0302736	0.0428176	0.986741	0	0.0545565	0.0128881	0	0.0258094	0.126545	0.0601259	0.0876429	0.470954
THAP4	14.0342	18.0595	33.9478	20.6329	14.9075	14.0786	14.5701	19.6929	13.8732	19.2617	15.0843	17.1508	19.1739	18.7846	17.6039	16.0886	18.7209	17.5519	20.4116	25.0284	19.2046	21.9239	31.6331	17.0171	16.4134	12.0611	24.6208	13.6062	20.7433	16.6806	9.09259	20.8256	8.96637	23.6208	16.2809	19.0638	16.3994	15.074	13.8833	17.0986	22.8914	15.6761	23.6576	18.6884	13.1644	13.6599	13.9752	14.567	14.0815
THNSL2	2.5074	6.57093	3.89759	5.0608	1.95992	2.97525	5.44285	5.77051	2.26554	3.323	3.54285	1.26016	6.90813	2.97488	3.68254	1.70012	4.86326	5.49183	3.42527	8.205	2.59511	2.39508	18.8857	3.95036	2.18735	2.85093	2.79335	3.935	3.60515	6.70957	1.15026	2.58401	2.55519	0.0534203	4.44907	5.73671	5.21712	6.96629	3.14626	7.83881	0.099363	3.24793	10.5216	3.37557	2.6338	6.47679	4.61464	4.42672	1.66249
TPH2	0.0175731	0.00573183	0	0.00385638	0.0377986	0.00420948	0.00302857	0.00727358	0.0144516	0.00703614	0.0177103	0.00516374	0.0224857	0	0.026613	0.102463	0	0.00383531	0.00244733	0.00308812	0.0111681	0	0.003249	0.00332708	0.0937484	0	0.0054125	0.0154427	0	0.0034848	0.0537931	0	0.0251223	0	0.0100879	0.0348325	0.0132155	0.0082751	0.00292598	0.00350285	0	0.136345	0.0140915	0.00571188	0.0211646	0.0123537	0.972955	0.00399278	0.0143036
TST	27.6684	23.7126	364.885	31.2732	8.52683	26.5925	13.683	70.8495	31.3148	30.7404	41.3801	10.0486	83.8711	45.6673	39.3174	5.84352	20.6733	123.49	36.7341	130.805	32.7327	28.0528	3.0799	19.9113	54.7323	28.4896	41.9563	27.5561	41.8929	30.242	3.67093	48.1673	12.6443	84.7558	23.9011	26.5403	45.8371	41.4323	30.3327	26.6395	41.2193	8.60385	101.736	42.622	7.29335	18.9139	8.73636	18.2678	19.1939
TTC36	0.0861987	0.295212	0.151475	0.132412	0.25957	0.115629	0.0831912	0.116548	0.0744315	0.128849	0.344591	0.106381	0.132354	0.134633	0.208865	0.68353	0.140166	0.250209	0.134451	0.212067	0.0255646	0.137032	1.09326	0.194206	0.199797	0.0179731	0	0.0353492	0.0779793	0.0957233	0.255744	0.0243272	0.120764	0.170241	0.300194	0.239202	1.70616	0.189422	0.0803732	0.264602	0.0666636	0.219447	0.120961	0.176511	0.145341	0.203604	1.3995	0.438707	0.0859475
TYR	0.0115351	0	0	0.00885969	0.0108549	0	0	0.00557014	0	0.00538831	0	0	0.0147597	0.00750689	0	0.0269029	0.0133978	0	0	0	0	0.0091688	0	0.0191092	0	0.00601288	0.0124347	0.0177391	0.00869597	0.00800603	0	0	0.00577164	0	0.0154507	0.0228642	0.0121446	0	0.0201666	0	0	0.00489437	0.0080935	0.10498	0	0.00567629	0.158584	0.0183461	0.00821533
UROC1	0.0156758	0.0596513	0.0091822	0.0802669	0.0295028	0.0175233	0.0756443	0.0100928	0	0	0.0122875	0.0161218	0.00668597	0.00680107	0.0237396	0	0.0546215	0.00798283	0	0.10927	0	0.0249202	0.0473374	0.00692501	0.00672857	0	0	0.0107141	0.00787836	0.0145066	0.0775144	0.125348	0.010458	0	0.027996	0	0.00550136	0.00574128	0.0243606	0.0583269	0.0101027	0.0354736	0.117321	0.0475549	0.014684	0.0205704	0.273664	0.0166212	0.0223287
VARS2	1.55459	3.82914	3.91864	5.97803	3.27461	3.14186	3.25903	2.83771	2.69658	4.33594	2.77445	6.86325	4.04684	5.18047	5.53803	5.23447	3.31948	4.39611	3.14944	5.06317	4.15866	4.66777	6.57942	2.81618	3.69346	3.08902	5.29164	2.06878	6.26494	15.6087	8.30489	6.76414	2.82703	5.33741	3.11655	4.89354	4.04305	3.41622	4.15898	6.0908	5.05591	2.81844	3.82851	3.49255	11.1503	3.73885	4.86356	2.79345	4.81295
WARS2	3.79821	3.67529	2.42347	3.58408	4.22951	3.35877	2.72745	3.27956	5.57029	3.46398	2.56254	3.30638	2.44157	5.04371	3.23896	3.36937	3.93889	4.75266	4.07299	4.97255	4.94839	2.88967	5.85777	2.53785	4.22136	2.68228	7.90618	2.48012	10.4308	2.81821	2.42223	3.03079	2.58371	2.7907	4.17904	3.36995	3.4562	3.5324	2.95126	3.58359	4.64218	4.07119	2.46829	3.44131	1.90602	4.00958	1.93596	4.44439	5.43597
YARS2	6.53117	7.89888	2.92608	7.21413	6.49594	5.36725	11.0386	10.4841	6.32824	9.40179	4.23876	11.3889	6.60902	4.83957	5.83906	6.20231	7.64218	6.75485	8.9831	4.56388	7.70723	7.01608	5.10502	12.3355	6.21396	6.14327	6.08207	6.17384	10.6761	8.47137	7.11464	4.44842	3.31644	9.11945	6.63693	9.16456	6.20397	4.42292	6.5759	6.80092	6.57945	5.72074	7.475	4.45984	5.29264	7.14381	5.3235	5.09095	5.1754
[truncated: 133 more columns]
